# Supplementary material for: Chemical Diversity and Antimicrobial Potential of Cultivable Fungi from Deep-Sea Sediments of the Gulf of Mexico
Source: Molecules. 2021 Dec 2;26(23):7328. doi: 10.3390/molecules26237328 (PMC8659086; doi:10.3390/molecules26237328)
Supplement: Supplementary file 1 [file molecules-26-07328-s001.zip]

Archive with 2 entries (2 files):
- Supplementary Information_GoM Fungi_rev2.pdf
- Table2. LC-MS data of the 87 fungal extracts used for PCA analysis .xlsx
