# Supplementary material for: Chemical Diversity and Antimicrobial Potential of Cultivable Fungi from Deep-Sea Sediments of the Gulf of Mexico
Source: Molecules. 2021 Dec 2;26(23):7328. doi: 10.3390/molecules26237328 (PMC8659086; doi:10.3390/molecules26237328)
Supplement: Supplementary file 1 [file molecules-26-07328-s001.zip › Table2. LC-MS data of the 87 fungal extracts used for PCA analysis .xlsx]

## Sheet: METADATA
Table S2. LC-MS data of the 87 fungal extracts used for PCA analysis (features after blank removal).
MzMine Key	Fungi	specie	culture	depth (m)
blank	Rice medium extract	not apply	RT, light-darkness 12/12, 21 days	not apply
CM1_RT	CIGOM 1	Cladosporium halotolerans	RT, light-darkness 12/12, 21 days	860
CM2_RT	CIGOM 2	Biatriospora sp.	RT, light-darkness 12/12, 21 days	976
CM3_RT	CIGOM 3	Stemphylium vesicarium	RT, light-darkness 12/12, 21 days	1290
CM4_RT	CIGOM 4	Alternaria sp.	RT, light-darkness 12/12, 21 days	995
CM5_RT	CIGOM 5	Penicillium sp.	RT, light-darkness 12/12, 21 days	652
CM7_RT	CIGOM 7	Biatriospora sp.	RT, light-darkness 12/12, 21 days	976
CM8_RT	CIGOM 8	Penicillium sp.	RT, light-darkness 12/12, 21 days	652
CM9_RT	CIGOM 9	Penicillium sp.	RT, light-darkness 12/12, 21 days	652
CM10_RT	CIGOM 10	Penicillium sp.	RT, light-darkness 12/12, 21 days	652
CM11_RT	CIGOM 11	Penicillium sp.	RT, light-darkness 12/12, 21 days	652
CM12_RT	CIGOM 12	Penicillium sp.	RT, light-darkness 12/12, 21 days	652
CM13_RT	CIGOM 13	Penicillium sp.	RT, light-darkness 12/12, 21 days	652
CM14_RT	CIGOM 14	Penicillium sp.	RT, light-darkness 12/12, 21 days	652
CM15_RT	CIGOM 15	Penicillium sp.	RT, light-darkness 12/12, 21 days	652
CM16_RT	CIGOM 16	Penicillium sp.	RT, light-darkness 12/12, 21 days	652
CM17_RT	CIGOM 17	Penicillium sp.	RT, light-darkness 12/12, 21 days	652
CM19_RT	CIGOM 19	Penicillium sp.	RT, light-darkness 12/12, 21 days	652
CM20_RT	CIGOM 20	Penicillium sp.	RT, light-darkness 12/12, 21 days	652
CM21_RT	CIGOM 21	Penicillium sp.	RT, light-darkness 12/12, 21 days	652
CM22_RT	CIGOM 22	Penicillium sp.	RT, light-darkness 12/12, 21 days	652
CM23_RT	CIGOM 23	Penicillium sp.	RT, light-darkness 12/12, 21 days	652
CM24_RT	CIGOM 24	Penicillium sp.	RT, light-darkness 12/12, 21 days	652
CM25_RT	CIGOM 25	Penicillium sp.	RT, light-darkness 12/12, 21 days	652
CM26_RT	CIGOM 26	Penicillium sp.	RT, light-darkness 12/12, 21 days	652
CM27_RT	CIGOM 27	Penicillium sp.	RT, light-darkness 12/12, 21 days	652
CG2_RT	CONTIG 2	Penicillium brevicompactum	RT, light-darkness 12/12, 21 days	652
CG4_RT	CONTIG 4	Penicillium echinulatum	RT, light-darkness 12/12, 21 days	3240
CG5_RT	CONTIG 5	Cladosporium sp.	RT, light-darkness 12/12, 21 days	1191
CG7_RT	CONTIG 7	Cladosporium ramotenellum	RT, light-darkness 12/12, 21 days	606
CM1_20	CIGOM 1	Cladosporium halotolerans	20 °C, darkness, 30 days	860
CM2_20	CIGOM 2	Biatriospora sp.	20 °C, darkness, 30 days	976
CM3_20	CIGOM 3	Stemphylium vesicarium	20 °C, darkness, 30 days	1290
CM4_20	CIGOM 4	Alternaria sp.	20 °C, darkness, 30 days	995
CM5_20	CIGOM 5	Penicillium sp.	20 °C, darkness, 30 days	652
CM7_20	CIGOM 7	Biatriospora sp.	20 °C, darkness, 30 days	976
CM8_20	CIGOM 8	Penicillium sp.	20 °C, darkness, 30 days	652
CM9_20	CIGOM 9	Penicillium sp.	20 °C, darkness, 30 days	652
CM10_20	CIGOM 10	Penicillium sp.	20 °C, darkness, 30 days	652
CM11_20	CIGOM 11	Penicillium sp.	20 °C, darkness, 30 days	652
CM12_20	CIGOM 12	Penicillium sp.	20 °C, darkness, 30 days	652
CM13_20	CIGOM 13	Penicillium sp.	20 °C, darkness, 30 days	652
CM14_20	CIGOM 14	Penicillium sp.	20 °C, darkness, 30 days	652
CM15_20	CIGOM 15	Penicillium sp.	20 °C, darkness, 30 days	652
CM16_20	CIGOM 16	Penicillium sp.	20 °C, darkness, 30 days	652
CM17_20	CIGOM 17	Penicillium sp.	20 °C, darkness, 30 days	652
CM19_20	CIGOM 19	Penicillium sp.	20 °C, darkness, 30 days	652
CM20_20	CIGOM 20	Penicillium sp.	20 °C, darkness, 30 days	652
CM21_20	CIGOM 21	Penicillium sp.	20 °C, darkness, 30 days	652
CM22_20	CIGOM 22	Penicillium sp.	20 °C, darkness, 30 days	652
CM23_20	CIGOM 23	Penicillium sp.	20 °C, darkness, 30 days	652
CM24_20	CIGOM 24	Penicillium sp.	20 °C, darkness, 30 days	652
CM25_20	CIGOM 25	Penicillium sp.	20 °C, darkness, 30 days	652
CM26_20	CIGOM 26	Penicillium sp.	20 °C, darkness, 30 days	652
CM27_20	CIGOM 27	Penicillium sp.	20 °C, darkness, 30 days	652
CG2_20	CONTIG 2	Penicillium brevicompactum	20 °C, darkness, 30 days	652
CG4_20	CONTIG 4	Penicillium echinulatum	20 °C, darkness, 30 days	3240
CG5_20	CONTIG 5	Cladosporium sp.	20 °C, darkness, 30 days	1191
CG7_20	CONTIG 7	Cladosporium ramotenellum	20 °C, darkness, 30 days	606
CM1_4	CIGOM 1	Cladosporium halotolerans	4 °C, darkness, 30 days	860
CM2_4	CIGOM 2	Biatriospora sp.	4 °C, darkness, 30 days	976
CM3_4	CIGOM 3	Stemphylium vesicarium	4 °C, darkness, 30 days	1290
CM4_4	CIGOM 4	Alternaria sp.	4 °C, darkness, 30 days	995
CM5_4	CIGOM 5	Penicillium sp.	4 °C, darkness, 30 days	652
CM7_4	CIGOM 7	Biatriospora sp.	4 °C, darkness, 30 days	976
CM8_4	CIGOM 8	Penicillium sp.	4 °C, darkness, 30 days	652
CM9_4	CIGOM 9	Penicillium sp.	4 °C, darkness, 30 days	652
CM10_4	CIGOM 10	Penicillium sp.	4 °C, darkness, 30 days	652
CM11_4	CIGOM 11	Penicillium sp.	4 °C, darkness, 30 days	652
CM12_4	CIGOM 12	Penicillium sp.	4 °C, darkness, 30 days	652
CM13_4	CIGOM 13	Penicillium sp.	4 °C, darkness, 30 days	652
CM14_4	CIGOM 14	Penicillium sp.	4 °C, darkness, 30 days	652
CM15_4	CIGOM 15	Penicillium sp.	4 °C, darkness, 30 days	652
CM16_4	CIGOM 16	Penicillium sp.	4 °C, darkness, 30 days	652
CM17_4	CIGOM 17	Penicillium sp.	4 °C, darkness, 30 days	652
CM19_4	CIGOM 19	Penicillium sp.	4 °C, darkness, 30 days	652
CM20_4	CIGOM 20	Penicillium sp.	4 °C, darkness, 30 days	652
CM21_4	CIGOM 21	Penicillium sp.	4 °C, darkness, 30 days	652
CM22_4	CIGOM 22	Penicillium sp.	4 °C, darkness, 30 days	652
CM23_4	CIGOM 23	Penicillium sp.	4 °C, darkness, 30 days	652
CM24_4	CIGOM 24	Penicillium sp.	4 °C, darkness, 30 days	652
CM25_4	CIGOM 25	Penicillium sp.	4 °C, darkness, 30 days	652
CM26_4	CIGOM 26	Penicillium sp.	4 °C, darkness, 30 days	652
CM27_4	CIGOM 27	Penicillium sp.	4 °C, darkness, 30 days	652
CG2_4	CONTIG 2	Penicillium brevicompactum	4 °C, darkness, 30 days	652
CG4_4	CONTIG 4	Penicillium echinulatum	4 °C, darkness, 30 days	3240
CG5_4	CONTIG 5	Cladosporium sp.	4 °C, darkness, 30 days	1191
CG7_4	CONTIG 7	Cladosporium ramotenellum	4 °C, darkness, 30 days	606
CM	CIGOM
CG	CONTIG
_RT	room temperature
_20	20 °C
_4	4 °C

## Sheet: PEAK AREAS
mass	blank	CM1_TA	CM2_TA	CM3_TA	CM4_TA	CM5_TA	CM7_TA	CM8_TA	CM9_TA	CM10_TA	CM11_TA	CM12_TA	CM13-TA	CM14_TA	CM15_TA	CM16_TA	CM17_TA	CM19_TA	CM20_TA	CM21_TA	CM22_TA	CM23_TA	CM24_TA	CM25_TA	CM26_TA	CM27_TA	CG2_TA	CG4_TA	CG5_TA	CG7_TA	CM1_20	CM2_20	CM3_20	CM4_20	CM5_20	CM7_20	CM8_20	CM9_20	CM10_20	CM11_20	CM12_20	CM13_20	CM14_20	CM15_20	CM16_20	CM17_20G	CM19_20	CM20_20	CM21_20
322.627	0	9336.87	631831	0	0	262176	0	99195.8	477085	652566	60404	169371	187539	634499	58108.9	14109.9	26205	75531.6	207515	802381	300249	15470.7	112663	166897	816025	45337.2	0	16421.8	0	0	0	320427	0	0	28792.2	6817.42	39275.3	198591	282222	91820.7	70354.6	102305	116895	45562.7	2122.04	43811	54061.1	10376.5	80721.8
322.627	0	9336.87	949341	0	0	262176	0	99195.8	477085	652566	60404	169371	102921	634499	58108.9	14109.9	26205	75531.6	207515	802381	300249	15470.7	112663	166897	816025	45337.2	0	128816	0	0	0	230122	0	0	28792.2	0	39275.3	198591	282222	91820.7	70354.6	102305	116895	45562.7	2122.04	43811	54061.1	10376.5	80721.8
322.634	0	0	1.7245e+06	26311.2	38896.2	0	0	6276.39	10584.3	0	0	4322.56	0	15863.2	0	7266.78	0	9847.46	12295.2	7763.16	8659.1	0	0	11122.2	10880.2	6721.79	154534	55572.7	4199.34	10356.2	8048.86	3.55495e+07	18288.9	55630.4	0	0	0	28665.5	0	9131.66	11765.1	37108.1	0	0	0	23271.5	7706.07	0	0
323.643	0	0	9.06512e+06	0	9361.61	0	0	9244.02	6082.04	0	0	0	0	0	0	0	0	0	14861.2	0	0	0	0	22602.8	18151.8	0	0	82699	0	16358.3	0	1.16581e+07	42517.6	0	0	0	0	0	0	9132.76	8389.09	0	0	5247.74	8079.13	0	17809.2	0	0
323.643	0	0	1.35611e+08	0	16852.5	35773.9	0	62857.5	72415.4	187905	159431	95911.9	171598	61529.6	297380	131176	162997	219664	257601	174741	84956.8	138292	95252.3	316419	225485	423265	0	439628	0	16358.3	6833.61	6.18088e+07	42517.6	0	48478.3	56298.1	223365	352925	32490.5	567275	549033	440116	40326.3	39824.3	118211	443131	493451	152991	335873
330.622	0	0	9.12564e+07	5947.95	0	14994.6	0	20405.3	18855.8	17622.5	30165.8	19611.4	11367.3	12076.5	16511.9	19500.1	21733.7	61604.9	33145.7	22608.3	20583.5	10186.9	16150.7	63230.5	11163.6	42420.1	181416	83371.9	0	0	11556.9	2.22497e+08	15515.7	28888.9	9023.56	0	24083.3	26851.9	19809.9	68364.3	47801.4	89199.4	14673.1	10706.7	12888.1	38991.6	70865.1	12827.4	36746.4
330.622	0	0	2.00393e+07	5947.95	0	19056.5	0	7840.67	18855.8	18059.5	30165.8	57680.6	11367.3	31775.5	16511.9	19500.1	21733.7	61604.9	69688.4	17656.3	21784.5	10186.9	16150.7	63230.5	28506.6	99029.4	118720	83371.9	0	0	11556.9	1.13732e+08	15515.7	0	9023.56	0	24083.3	91602.1	32368.4	68364.3	47801.4	75837.4	28275.5	10706.7	12888.1	38991.6	45858.8	12827.4	36746.4
330.632	0	4076.95	1.45748e+06	18018.4	27834.5	14994.6	0	20405.3	6410.93	11465	12226.6	4470.79	11524.1	0	7667.41	19295.7	0	24356.6	8785.64	10216.6	5952.93	7650.13	16150.7	9580.52	0	7177.61	20356.7	4256.86	0	6686.72	0	3.34862e+06	0	21840.2	9023.56	0	24083.3	0	0	9898.19	16991.6	43311.7	7839.6	10706.7	6603.64	8069.03	2430.64	7047.74	27949.2
330.631	0	36564.1	3.99146e+07	18018.4	0	14994.6	0	20405.3	11407.7	11465	19654.8	15711	11524.1	6880.81	7667.41	19500.1	10191.7	24356.6	20649.3	17054.6	13514.5	10186.9	16150.7	45193.8	8720.87	30656.7	81449.5	55152	0	0	6182.97	2.25838e+07	10173.7	21840.2	9023.56	24545.7	24083.3	14202.6	2647.72	38465.4	26828.4	43311.7	14484.1	10706.7	7275.76	30177.2	49741.8	7047.74	27949.2
330.631	0	36564.1	1.48848e+06	18018.4	0	11427.1	26588.1	20405.3	11407.7	17622.5	14549.7	18182.9	11524.1	6880.81	7667.41	19500.1	10191.7	24356.6	20649.3	17054.6	13514.5	10186.9	16150.7	32603.2	10881.9	30656.7	81449.5	55152	0	0	6182.97	1.77601e+07	10173.7	0	9023.56	24545.7	24083.3	14202.6	2647.72	38465.4	25582	43311.7	14673.1	10706.7	7275.76	30177.2	49741.8	7047.74	27949.2
331.63	0	4574.03	8.84713e+06	8641.5	21980.5	0	0	5020.59	6606.42	0	0	15282.5	0	0	0	0	0	6901.72	8418.05	0	0	0	10279	0	0	7084.84	9489.48	62860.6	0	10988.1	10677.4	2.12021e+06	18299.7	19414.2	0	0	0	0	0	240112	353980	307801	0	0	0	9319.77	32308.3	7810.82	7557.64
331.628	0	4574.03	1.24369e+08	8641.5	21980.5	54446.9	0	46208.6	90543.4	168312	137093	107994	112986	56910.3	208761	91262.1	110179	202850	226083	222300	110647	96900.3	96102.4	285933	135376	373217	9489.48	464288	8339.87	10988.1	10677.4	5.7493e+07	18299.7	19414.2	43312.9	0	172635	219687	6787.3	462195	493189	567498	18707.4	44499.5	106331	340927	386030	113611	255122
338.62	0	0	1.21275e+06	0	0	0	0	0	0	0	0	5630.52	3342.07	0	0	0	0	6605.03	10017.7	8544.93	0	0	0	9630.21	4713.69	6656.3	65644.7	19789.5	0	0	0	2.71948e+06	0	0	4305.68	0	11074.3	14295.7	5282.13	73582.9	127735	89351.3	7400	8812.32	0	0	0	0	0
338.62	0	0	3.19516e+07	0	0	3471.86	0	0	0	0	2358.16	5630.52	6439.65	5927.13	0	0	0	22488.3	12547.4	8544.93	10149.3	11906.7	0	10179.1	4713.69	6656.3	53189.8	19789.5	0	9341.19	0	2.71948e+06	0	0	4305.68	0	17447.3	21023.6	5282.13	73582.9	127735	89351.3	7400	8812.32	0	0	0	11863.8	0
394.112	0	0	4.96863e+07	64894.9	28593.7	0	29474.9	0	0	0	0	9082.53	0	0	0	0	0	0	0	0	0	0	0	0	0	0	0	0	0	0	0	4.35511e+06	0	12626	0	0	0	0	0	0	0	0	0	13058.9	0	25026.2	0	0	0
443.315	0	98899.8	1.32287e+06	9131.95	0	0	16857.4	8714.29	35183	13478.8	15815.4	0	6758.14	0	0	0	0	0	0	0	0	0	0	0	0	0	16681.2	138014	9347.13	1.29402e+06	181123	358233	9293.03	0	0	0	0	0	0	0	0	0	0	0	0	0	0	0	0
443.316	0	116830	616130	32869.5	13849.6	25302.3	45598.7	40228.9	116874	53398.9	96348.9	55538.8	34475	210502	113524	301576	141449	22596.9	223286	56115.8	10116.1	108609	125275	124150	64790.1	35567.1	19943.1	138014	33148.9	1.84123e+06	227525	1.13577e+06	19635.8	16799.3	172083	0	196355	166876	18662.7	135821	199056	67812.5	47099.6	182773	728093	172381	253513	232905	47869
455.296	0	1120.8	3.56542e+06	11080	15346.2	0	608673	9293.27	17043.3	21514.4	13959.1	0	0	0	0	0	0	0	0	0	0	0	0	0	0	0	31928.5	10952.3	30611.1	25821.5	7895.26	288980	0	0	0	14380.6	0	0	0	0	0	0	0	0	0	0	0	0	0
472.244	0	14009.4	3.71514e+07	98174.8	314858	273194	76936.9	366319	357325	581257	371738	450744	503118	759453	478132	428118	477928	362507	384661	391370	444783	858254	345189	497422	649595	1.3083e+06	316086	6.55276e+07	328508	108053	83385.3	6.3654e+06	32108.1	1.37121e+06	74396.6	229526	647525	1.5242e+06	277196	246057	259534	153884	539412	456821	319786	131567	276230	735281	643735
472.244	0	14009.4	6.47924e+06	78620	387725	493201	76936.9	903723	557756	581257	550613	522336	503118	832858	671493	428118	477928	362507	639915	684295	444783	869173	345189	681577	1.06204e+06	2.28834e+06	316086	6.55276e+07	328508	108053	83385.3	4.06516e+06	32108.1	1.05146e+06	500321	229526	3.72223e+06	1.5242e+06	734344	562938	214911	543551	553347	298654	192967	924386	950322	766654	643735
472.243	0	47162.6	738195	8959.57	396147	3.15301e+06	37614.5	4.85697e+06	7.04064e+06	5.63701e+06	3.44331e+06	2.98172e+06	3.34252e+06	6.72074e+06	6.30146e+06	5.60437e+06	4.54479e+06	3.0101e+06	5.45137e+06	6.02103e+06	7.32701e+06	4.69189e+06	3.31024e+06	6.06196e+06	8.7564e+06	5.7158e+06	106681	239907	2742.76	13948.5	0	300790	15514.7	927872	7.29158e+06	79027.6	3.24506e+07	5.68573e+06	7.2849e+06	1.54453e+07	1.75965e+07	1.75897e+07	4.03815e+06	8.69373e+06	2.90417e+06	9.84958e+06	1.51149e+07	6.08909e+06	3.25908e+06
474.261	0	61932.7	1.19318e+06	9615.26	163369	78358.8	39506.9	37619.1	82374.5	486115	76645.9	66290.9	78332.3	319966	215738	246830	58552.8	152184	208634	280705	45619	43163.7	89272.2	161260	239832	10169	51955.1	7385.63	40576.9	16710.9	131203	283722	11166.8	605567	37192.2	87787.9	167552	363431	144793	137999	187575	299468	433907	189353	41554	147243	117429	100695	63505.5
474.262	0	5661.8	2.17513e+06	0	109152	78358.8	39506.9	11904.3	82374.5	486084	76645.9	35988.6	65848.4	318370	215738	246830	58552.8	152184	1.08928e+06	280705	45619	21601.8	98478.1	161260	231527	29328.8	26728	0	11606.5	9209.5	5494.48	69695	11166.8	646418	37192.2	70057	88910.5	362340	139124	137999	192098	299468	430791	284613	19544.7	147243	117429	100695	63505.5
490.258	0	0	447222	26726.6	14610.1	5894.87	0	0	2729.94	0	0	0	864.923	0	0	0	0	0	5087.58	0	0	1694.47	0	0	0	2285.93	0	0	6051.45	0	0	407931	10233.2	5903.11	2438.5	7938.33	0	0	0	0	0	0	0	0	0	0	0	0	0
490.258	0	0	1.3311e+06	18048.2	6319.29	5894.87	0	0	2729.94	0	0	0	864.923	0	0	0	0	0	0	0	0	1694.47	0	0	0	2285.93	0	0	6051.45	0	0	100337	9150.05	5903.11	1880.73	0	0	0	0	0	0	0	0	0	0	0	0	0	0
506.248	0	59871.6	1.92421e+06	56407.3	549116	149145	21884.9	179048	774771	173853	631400	507697	370720	632722	867886	2.03905e+06	576729	717811	682103	342268	286457	767572	545817	1.4657e+06	342657	306718	19788.8	0	996123	49393	23106.4	840273	54359	528838	721272	19741.4	693437	238316	811241	964789	1.57265e+06	1.54351e+06	151512	957021	1.50152e+06	956687	1.25925e+06	1.16605e+06	689631
506.252	0	5390.04	606673	39731.9	22848.7	13293.1	7881.14	37254.2	6705.56	8039.33	11786	5673.65	16906.8	45495.5	9313.47	0	3086.92	26359.2	25127.8	37541.5	4951.79	0	19085.1	6972.56	32425.2	0	35831.7	75198.3	4317.23	0	0	201704	16437.7	10288.4	4764.81	0	56251.1	30261.3	147530	23060.5	82036.4	139711	9227.53	70699.4	33574.5	164642	281841	50740	23198.8
506.252	0	5390.04	1.59727e+06	9712.87	5496.56	13293.1	7881.14	8957.6	6088.62	8039.33	11786	0	16906.8	20537.5	9313.47	0	0	26359.2	15439.8	37541.5	0	0	19085.1	6972.56	32425.2	0	35831.7	75198.3	0	0	0	201704	1750.3	10288.4	0	0	56251.1	30261.3	147530	28488.6	82036.4	139711	3448.96	70699.4	18852	164642	281841	21143.8	23198.8
508.269	0	0	1.21601e+06	21541.2	8170.92	4175.03	2265.16	0	4488.02	0	0	3161.44	0	0	0	0	0	0	0	0	0	0	0	0	0	0	0	0	0	0	0	84437.1	16937	12043.8	3757.71	7593.35	0	0	0	0	0	0	0	2245.92	0	0	0	0	0
522.247	0	0	4.46335e+07	33594.9	666797	56307.6	18971.6	95192.6	43448.7	91551.8	62610.8	50837.3	60136.4	158945	129162	80243.5	203856	50964.6	45788.4	104379	274861	321843	70098.8	115392	121886	179933	280908	210220	79474.8	68590.8	8128.5	3.41335e+07	11048.3	238902	109746	19140.5	464644	422249	37903.5	146872	209346	240762	103446	241607	283703	67469.5	62437.3	80593.9	103438
527.744	0	0	8.41437e+07	0	0	7315.03	0	0	0	0	0	0	7879	0	0	9948.29	18617.2	10658.7	0	0	0	6305.48	8379.06	0	0	0	0	0	0	0	0	8.52904e+07	0	0	13963.1	0	0	0	8223.69	11847.4	16373.7	3957.38	0	11538.3	83174.5	7017.4	26177.3	26657.4	18208.3
527.746	0	0	1.54646e+08	0	0	0	0	0	0	0	0	0	7879	63449.8	0	0	0	0	44749.9	0	0	0	8379.06	0	0	0	0	0	0	0	0	1.60806e+08	0	0	13963.1	0	26235.5	12930.4	28732.6	55540.5	42557.8	5000.82	76024	5995.56	12856.1	15768.5	17171.3	26657.4	0
532.22	0	3886.19	5.46258e+08	136436	115080	86766	25014.7	291127	212309	71231.1	118908	150636	111193	122558	92281.2	146141	96864.2	121706	223881	166477	55740.3	105528	169963	165401	190134	148314	12898.2	734534	76092.3	229957	17916.2	2.75068e+08	60809.2	641627	307330	21384.6	1.05539e+06	382454	137713	65190.5	98928.6	273251	198555	222214	894484	228025	163029	125618	168287
534.229	0	0	2.7423e+07	32230.2	152363	62870.7	4776.33	107366	160948	170011	148963	72933.4	120089	206683	181572	106442	98534.7	195776	135204	90442	38952.1	129048	116454	218571	157844	151316	72524.1	605119	17145.8	18246.5	14361	4.26266e+06	0	693185	422469	12539.5	265251	88020.2	124286	121498	225687	167033	63940.7	107965	339084	224395	338982	103497	125963
535.227	0	3228.42	4.74235e+07	13356.3	93627.3	66040.5	103710	85280.6	227971	202892	80872.8	122182	110633	241707	200478	193256	132630	67787.4	196906	178883	163503	239849	294435	355779	198544	131440	12863.4	127455	11702.7	687582	10297.1	4.75933e+07	30795.9	174929	225862	18516.7	118263	347234	31608.7	93649.2	110040	78695.6	45358.7	48374.3	178138	67876.7	67158.7	94193.7	82227.8
535.227	0	1904.31	6.43281e+07	10089.1	93627.3	69410.6	39056.5	167392	54741.6	60402.8	86923.2	102888	121220	70575.3	55655	143226	155123	48046.4	161465	56440.2	124947	239849	155446	183023	87090.6	332868	4994.44	228989	0	194467	8518.78	6.04304e+07	9191.56	324473	102934	7053.65	178996	79976.7	37487	76684.5	100386	45835.8	27157.9	39959.6	167043	58074.8	67158.7	202217	118608
535.398	0	0	2.21502e+07	0	0	0	0	0	0	0	0	0	0	0	0	0	0	0	0	0	0	0	0	0	0	0	0	0	0	0	0	1.36824e+08	0	0	0	0	0	0	0	0	12050.8	11977	0	0	13870.2	0	0	0	7065.5
546.241	0	183083	2.12258e+07	402955	161961	1.98203e+06	6545.59	5.06986e+06	2.16936e+06	938317	3.87803e+06	1.11101e+06	2.34038e+06	2.02191e+06	885831	778735	2.04379e+06	2.69592e+06	2.6148e+06	1.44305e+06	626113	2.29211e+06	1.87636e+06	2.61802e+06	2.12307e+06	829551	133821	42601.7	2899.19	43576	15437	5.38019e+07	277034	473046	3.55051e+06	68556.8	1.22534e+07	954933	2.79723e+06	1.97514e+06	2.75971e+06	4.36138e+06	503104	4.09507e+06	1.31329e+07	9.91463e+06	1.26518e+07	2.58234e+06	2.90363e+06
546.245	0	8422.93	880293	99960.8	53705.9	79663.8	22239.4	33538.1	26959	38508.5	12248.6	23557.7	20017.9	18402.5	41711.6	25203.4	43673.2	9890.31	13089.6	44610	44767.1	41020.3	16778.7	0	8001.17	0	11713.1	32442.2	0	0	15137.5	6.90057e+06	236206	231979	23953.5	47982.4	60639.4	34770.3	32309	40324.2	50029.1	63487.4	12533.9	42921.3	12540.3	9067.18	13913.8	19452.3	7600.04
561.401	0	0	1.21003e+08	0	0	0	0	0	0	0	0	0	0	0	0	0	0	0	0	0	0	0	0	0	0	0	0	0	0	0	0	2.33715e+08	0	22197.5	0	0	0	0	0	0	0	0	0	0	0	0	0	0	0
562.236	0	0	6.25632e+07	19712.9	81377	129099	6212.46	344332	264748	131888	172829	270671	374280	227389	296712	75281.3	316724	115657	231660	215241	135818	358054	413778	370992	220671	252519	29049.3	7.07123e+06	0	10141.6	8150.3	5.72384e+06	11889.9	443165	317556	13306.3	1.77018e+06	164716	197125	124497	291197	186411	40425.5	156211	437716	880553	1.09058e+06	364457	298384
562.24	0	0	1.28704e+06	0	64064.2	186441	6212.46	324430	529726	598270	324954	450526	407170	713685	412200	210386	331426	197390	359256	518238	207047	311580	338740	350964	741664	774037	29049.3	161365	0	10141.6	9727.54	6.14764e+06	0	238070	1.57945e+06	20365.7	577418	1.04133e+06	289765	400483	639716	393316	799077	895429	947780	273321	470673	563524	427175
700.362	0	0	5.89903e+07	20294.8	160601	5072.18	18922.6	37929.5	229087	177247	59177.7	71868.6	33586	222958	70958.7	41672.4	94897.9	170047	58593.8	92296.1	35358.3	98943.8	93423.7	279946	166652	99588.7	35961	73562.2	126472	23839	0	1.21713e+08	45704.1	64756.4	15412.1	234548	63324.2	203438	73656.3	155403	335246	248221	106585	52771.2	26941.7	73517.4	74877.9	74725.2	76227
737.51	0	0	6.60145e+07	56707.4	0	0	0	0	13350.3	0	0	0	0	0	17342.3	6968.64	0	0	0	0	0	0	34065.8	54532.3	0	8851.65	0	0	0	234340	0	7.43501e+06	33885.5	0	30544.1	0	203455	0	0	0	0	0	0	0	52304.5	0	52995.6	0	0
780.873	0	0	7.99983e+07	5201.54	0	0	0	0	0	0	0	0	0	0	0	0	0	0	0	0	0	0	0	0	0	0	0	0	0	0	0	8.93668e+07	0	34663.5	89108.9	0	0	31165.1	8639.68	0	0	0	0	0	0	0	0	0	28683.5
780.873	0	0	1.40543e+08	5201.54	0	6016.59	0	0	0	0	44424.3	0	0	0	0	0	0	0	0	0	0	0	0	0	0	0	0	0	0	0	0	3.09076e+07	0	0	89108.9	0	0	31165.1	8639.68	0	0	0	0	0	0	0	0	0	28683.5
781.373	0	0	7.64625e+07	41742.8	27022.1	171004	15751.5	36253	1.9885e+06	249633	582330	700785	570844	899307	801960	551103	432624	753119	573856	412039	167220	651860	1.08453e+06	1.87811e+06	550189	35129.1	0	0	16248.1	17432.9	18933.7	8.49164e+07	103956	394535	652820	123632	143638	154833	393740	981153	1.46712e+06	711893	98684.8	600682	56857.2	604631	806150	941615	507188
781.373	0	0	1.3836e+08	15423	60955.6	171004	15751.5	437037	1.9885e+06	249633	582330	700785	570844	899307	801960	551103	3.98491e+06	753119	736682	412039	610820	661310	1.78572e+06	1.87811e+06	550189	796833	45931.5	7822.31	0	17432.9	6208.33	3.11047e+07	7501.31	169226	652820	28636.2	562796	154833	393740	981153	1.46712e+06	711893	100034	600682	49200	604631	806150	941615	811649
781.875	0	0	4.18431e+07	0	0	0	0	0	0	0	0	0	16780.5	0	0	0	0	0	0	0	0	0	0	21196.7	8583.75	0	0	0	0	0	0	4.70655e+07	0	14966	0	0	0	0	0	0	0	0	0	0	0	0	0	0	0
788.861	0	0	2.54709e+08	0	0	0	0	0	0	0	0	0	0	0	0	0	0	0	13555.2	0	0	0	0	0	0	0	0	0	0	0	0	2.91579e+08	0	0	51816.5	0	0	0	0	0	0	0	0	0	0	0	0	0	0
788.859	0	0	2.57573e+08	0	0	0	0	0	0	25250.9	0	34396.4	0	0	21661.8	0	0	0	43046.6	0	0	0	21632	0	13317	0	0	0	0	0	0	2.03795e+08	0	0	45554.2	0	53855.1	131446	0	39493.5	68880.9	20423	23414	211676	66496.1	0	0	57641.6	305008
789.361	0	0	2.36113e+08	0	17808.5	44627.2	31462.8	50393.8	190903	12640.8	257505	86823.1	100274	47494.4	573986	1.67423e+06	285571	322379	167393	35825.4	48714	261858	168459	268165	43222.8	94777	6702.12	0	0	0	11078.5	2.81095e+08	0	58633.9	325670	132346	97032.4	27323.5	146602	342420	586256	685801	17844	241960	425510	293597	373180	578326	228460
789.362	0	0	2.48835e+08	0	62266.8	9661.22	9113.92	15806.6	112563	172990	69891.1	54883.1	61620	107374	170203	419439	156957	115696	46039	108352	31700.9	229556	110335	113768	63054.6	32520.7	6702.12	0	0	0	0	1.93993e+08	0	401760	135915	115109	112048	68456.5	65061.8	101878	53426.3	183259	60766.7	72915.7	55783.6	196215	127576	103543	172662
789.861	0	0	1.86114e+08	0	0	0	0	0	0	0	7093.01	4704.63	0	7121.9	0	0	16626	0	0	0	8393.71	0	0	0	0	0	5820.94	0	0	0	0	2.07956e+08	0	0	0	0	6602.2	0	0	0	7449.04	0	0	11574.9	0	0	28446.5	0	5960.5
789.861	0	0	2.2874e+08	0	0	0	0	0	0	0	7093.01	4704.63	0	0	0	0	16626	22738.6	0	0	8393.71	0	0	43960.2	0	0	0	0	0	0	0	2.26478e+08	0	0	0	0	6602.2	16899.3	0	0	7449.04	0	0	18064	0	0	15976.5	0	99838.8
790.862	0	0	6.07805e+07	0	0	0	0	0	0	0	0	0	0	0	0	0	0	28914.9	0	0	0	0	0	0	12015.3	0	17662.5	0	0	0	0	6.51579e+07	0	0	11366.4	0	11957	0	0	0	0	0	0	0	0	0	0	0	13209.9
790.862	0	0	3.42504e+07	0	0	0	0	0	0	0	0	0	0	14593.8	0	0	0	28914.9	0	0	0	0	0	0	12015.3	0	17662.5	0	0	0	0	1.16073e+07	0	24235.6	11366.4	0	11957	0	0	40614.1	0	45194	0	0	0	0	28553.6	0	13209.9
790.862	0	0	5.79878e+07	0	0	0	0	0	0	0	0	0	0	14593.8	0	0	0	28914.9	0	0	0	0	0	0	12015.3	0	17662.5	0	0	0	0	7.98241e+07	0	24235.6	24354.2	0	0	0	0	40614.1	0	45194	0	0	0	0	28553.6	0	13209.9
997.527	0	0	5.20808e+06	0	0	0	0	0	9431.7	12160.7	0	0	0	0	0	0	0	9468.56	0	0	0	0	0	3224.14	0	2233.81	0	4633.68	0	24296.6	0	1.13843e+06	0	0	0	0	10641.1	9253.82	0	0	0	0	25553.4	0	0	0	0	9467.52	18161.6
997.519	0	0	3.59409e+07	0	0	0	0	0	106369	97235.4	0	66363.9	0	127731	18316.2	9087.18	0	0	273912	31197.1	0	0	11346.2	0	153736	8154.24	0	18916	0	11321.2	0	1.82799e+06	0	0	0	0	49743.5	519357	128324	142631	192491	164979	435935	173270	0	103156	149008	33798.6	24169.5
998.529	0	0	2.13033e+06	0	0	0	0	0	0	0	0	9456.59	0	0	0	0	0	0	0	0	0	0	0	0	0	0	0	0	0	9732.59	0	1.70794e+06	0	0	0	0	0	0	0	0	0	0	0	0	0	0	0	0	0
998.528	0	0	3.852e+06	0	0	0	0	0	22152.1	12878.8	0	9456.59	0	0	0	0	0	0	85868.5	13198.4	0	0	0	0	15803.8	0	0	0	0	9732.59	2542.72	1.70794e+06	0	0	0	0	0	226767	14900.1	27868	89975.7	12698.5	18365.7	100828	0	43008.3	62101.3	0	7684.65
998.523	0	0	1.80677e+07	0	0	0	0	5071.07	22152.1	12878.8	0	10164.9	0	45876.2	0	0	0	0	52052.5	13198.4	0	0	0	0	15803.8	0	0	11538.1	0	4838.1	2542.72	1.70794e+06	11111	0	0	0	0	176009	8359.41	25926.7	78221.1	5681.23	18365.7	82581.6	0	39970.5	57349.4	0	4080.65
1005.52	0	3056.17	4.07084e+07	0	30596.7	181751	0	313917	137144	116161	35318.4	165619	9805.05	206095	165220	187358	24916.8	42239.8	157171	111479	58898.8	97781	59235.4	84710.4	214364	151155	0	5900.07	0	0	0	5.3965e+06	27517.7	13625.4	2.13891e+06	0	1.24435e+06	326564	29036.4	350526	480653	209466	153343	198298	28067.6	155632	216377	599250	337253
1006.52	0	0	2.54845e+06	0	0	39200.8	0	66444.5	28758.4	154885	0	64105.9	0	123650	48280.7	147852	14721.7	20778.8	81299.7	110838	20862.1	20984.1	13813.1	74308.3	73076.2	86986.1	0	8831.1	0	26598.4	24998.2	206868	0	15485.6	459394	0	385181	376690	14048.2	175077	99030.4	72161	261393	75844.8	24651.7	0	187854	192309	141994
1006.53	0	0	2.83942e+07	0	4944.47	39200.8	0	66444.5	28758.4	134671	0	64105.9	0	94353.6	48280.7	147852	14721.7	20778.8	81299.7	110838	20862.1	20984.1	13813.1	67684.9	121320	86986.1	0	0	0	0	0	3.83364e+06	0	7850.07	459394	0	383915	147651	172345	175077	99030.4	72161	107243	75844.8	24651.7	20994.7	187854	192309	141994
1013.51	0	0	1.38365e+07	6103.6	0	37489	0	3522.92	0	0	0	0	0	0	0	0	3835.21	0	0	0	0	0	0	0	0	0	0	13153.3	0	0	0	8.50226e+06	0	0	0	0	0	0	0	8013.83	0	17783.2	0	0	0	0	0	0	0
1013.51	0	0	6.78933e+06	6103.6	0	37489	0	0	0	21443.7	0	0	0	17208.9	12965.9	19303.8	46924.8	13894.9	0	30192.9	18059	0	0	0	24264.7	0	0	37223	0	0	0	1.10891e+07	0	27510.2	28862.8	0	17239.6	61432.5	64069.3	23167.1	0	13284.7	24915.6	17492.1	0	64344.2	37807	0	0
1013.51	0	0	7.71405e+07	6103.6	0	37489	0	14999.4	0	31389.5	0	8982.85	13212.4	133067	12965.9	19303.8	46924.8	28771.3	19775.1	30192.9	18059	0	0	14403.5	24264.7	11903.1	0	37223	0	0	25519	3.03038e+07	0	27510.2	28862.8	0	17239.6	134363	64069.3	74062.7	0	50320.6	24915.6	17492.1	0	64344.2	37807	0	20184.7
1014.52	0	0	5.40943e+06	0	0	0	0	0	0	0	0	0	0	0	0	0	0	0	0	0	0	0	0	0	0	0	0	0	0	0	0	1.45861e+06	0	0	0	0	0	0	0	2652.39	0	8465.31	0	0	0	0	0	0	0
1014.52	0	5401.05	5.5847e+07	0	20154.1	7026.58	0	0	12453.5	12993.6	0	7300	0	127641	0	0	7325.36	0	11552.4	14758.4	25238	0	0	14525.6	14171.9	30953.8	0	28666.8	0	0	32502.1	7.02917e+06	0	32732	11031.2	0	42180.3	22931	15258.8	0	0	18763.6	17796.2	9330.33	0	48559.7	19728.3	0	0
1015.53	0	2752.97	1.10495e+10	46213.6	0	0	3365.25	0	0	0	0	7889.89	0	0	0	0	0	0	0	0	0	0	0	0	0	0	0	0	0	0	0	5.02769e+09	0	0	0	9226.97	0	0	0	0	8863.55	0	0	0	0	0	0	0	0
1016.53	0	0	7.40953e+09	0	0	0	0	5236.11	0	0	0	0	0	0	0	0	0	0	0	0	0	0	0	0	0	0	4721	0	0	0	0	3.34471e+09	0	0	0	14025	0	0	0	0	0	0	0	0	0	0	12227.5	0	0
1018.54	0	0	2.20472e+08	0	95905.5	15469	0	29734.6	89379.8	161441	83115.5	98233.4	166013	133312	77355.8	57261.6	42875.5	261503	281617	234238	0	68000	277605	254069	264563	214178	313638	284120	222972	304997	28271.5	1.87684e+08	34042.9	0	166464	39503.4	228193	298823	95705.5	214688	312311	240107	193217	26756.5	242761	253389	256359	15244.1	263248
1019.55	0	0	7.6308e+07	0	0	0	15707	0	11926.3	35582.3	19424	24328.8	14143.6	18348.2	2752.88	7463.66	0	97240.7	75972.7	63598.4	0	10128.6	58689.2	52351.5	44247.4	61907.5	55430.8	116742	72615	85835.4	0	6.1171e+07	0	0	73409.5	33468.2	658.504	54722.1	0	53860.1	56867.3	43379.5	57506.5	0	18710.3	42566.1	95168.5	0	36977.2
1019.55	0	0	941492	0	0	0	15707	0	11926.3	35582.3	19424	24328.8	14143.6	18348.2	2752.88	7463.66	0	97240.7	75972.7	63598.4	0	10128.6	58689.2	52351.5	44247.4	61907.5	55430.8	116742	72615	85835.4	0	1.81006e+07	0	0	73409.5	65139.9	658.504	54722.1	0	53860.1	56867.3	43379.5	57506.5	0	18710.3	42566.1	95168.5	0	36977.2
1019.55	0	0	2.5868e+07	0	25208.4	0	15707	0	11926.3	35582.3	19424	24328.8	14143.6	18348.2	0	7463.66	0	97240.7	75972.7	63598.4	0	10128.6	58689.2	52351.5	44247.4	61907.5	55430.8	116742	72615	85835.4	0	1.81006e+07	0	0	73409.5	218363	658.504	54722.1	0	53860.1	56867.3	43379.5	57506.5	0	18710.3	42566.1	95168.5	0	36977.2
1019.55	0	0	1.85621e+07	7963.54	27000.7	0	15707	0	11926.3	35582.3	19424	24328.8	14143.6	18348.2	0	7463.66	0	97240.7	75972.7	63598.4	0	10128.6	58689.2	52351.5	44247.4	61907.5	55430.8	116742	72615	85835.4	0	2.86678e+07	0	0	107908	218363	115901	54722.1	0	53860.1	56867.3	43379.5	57369.6	0	18710.3	42566.1	95168.5	0	36977.2
1030.55	0	0	6.84111e+06	7841.56	0	0	0	0	0	2821.88	0	0	0	0	0	0	7529.55	0	0	0	0	0	0	0	0	0	0	0	15527.2	0	0	342627	0	0	0	0	0	0	0	0	0	0	0	0	0	0	0	0	0
1030.54	0	5419	5.73736e+07	0	0	0	0	0	0	0	11055.4	0	0	0	0	0	11451.8	0	0	0	0	0	0	0	0	0	0	0	18160.8	0	0	3.84586e+06	0	41840.5	0	0	0	0	0	0	0	0	0	0	0	0	0	0	0
1031.53	0	0	2.75977e+08	7827.78	0	0	0	0	0	0	0	5272.46	0	0	0	0	0	0	0	0	0	0	0	0	0	0	0	0	0	0	6252.44	3.46417e+08	0	0	0	5436.96	0	0	0	0	0	0	0	0	0	0	0	0	12363.8
1031.55	0	6313.95	3.89495e+07	0	0	3811.16	0	0	0	0	0	0	0	11133.4	0	13901.5	0	0	0	0	0	8876.58	0	0	12002.9	0	0	0	11248.4	0	7232.79	4.26825e+06	0	28183.1	0	6369.42	0	0	0	0	0	0	0	0	0	0	0	0	0
1032.56	0	3181.95	3.51367e+09	20390.1	5221.97	8025.43	0	0	0	0	0	0	0	0	0	0	0	0	10602.5	0	0	0	0	0	0	0	0	0	0	0	0	8.55977e+08	0	0	0	0	0	0	0	0	0	0	0	0	0	0	0	21239.3	0
1033.56	0	0	1.14476e+09	15068.8	0	0	0	5546.23	6452.65	14928.8	4806.49	0	0	0	0	0	0	0	0	0	0	0	0	0	0	0	0	0	0	25015.5	0	6.3505e+08	0	0	0	0	0	0	0	0	0	2800.99	0	0	0	18703.5	0	0	0
1033.56	0	0	1.25947e+09	0	0	0	0	11160.1	0	0	9404.21	0	0	0	5361.98	0	0	0	0	0	0	0	51513.7	0	0	0	0	0	0	0	0	8.56915e+08	0	0	0	6608.39	0	0	0	0	0	0	0	0	0	0	0	0	0
1034.5	0	0	1.52571e+08	0	0	2240.52	0	0	7560.71	55783.3	0	18147	1914.64	25595.3	2322.19	0	0	0	9370.53	48673.4	6195.63	0	0	3879.57	49821.8	7059.21	0	0	0	0	0	1.49708e+08	0	13957.2	0	0	21059.8	72082.2	7848.42	1980.24	10586.4	0	58364.8	70594.9	0	0	5249.04	11773.3	15119
1034.5	0	0	5.84202e+07	0	0	0	0	14815.9	0	8755.03	0	14424.8	5414.45	0	0	0	0	0	0	25219	2684.05	3274.36	2983.57	8675.18	27279.3	12006.8	0	0	0	0	0	3.7345e+07	0	73516.4	0	0	72460.8	105060	0	36732.1	30696	30412.5	26159.7	40355.1	43734.6	11100.2	235066	36477.7	128123
1034.5	0	0	8.49053e+07	0	0	0	0	49193.5	20247.7	12042.2	19936.3	14424.8	5414.45	16472.4	7689.46	0	0	0	11358.4	25219	2684.05	3274.36	2983.57	12692.9	27279.3	12006.8	0	0	0	0	0	1.34586e+08	0	73516.4	0	0	72460.8	105060	8488.6	36732.1	98376.4	30412.5	26159.7	40355.1	43734.6	80973.1	235066	36477.7	128123
1035.51	0	0	1.45159e+08	0	0	10383	29653	9429.9	3579.5	14460.5	0	13370.3	21882.6	9067.21	0	0	0	0	39517.5	39843.7	9313.33	0	8551.94	14469.2	17632.4	9724.13	0	2903.58	1594.96	3320.01	0	1.28961e+08	0	0	0	0	134370	89780.4	10864.8	10103.5	9204.47	6674.43	28654.3	9622.09	0	0	0	22942.1	22287.9
1035.51	0	0	5.28795e+07	0	0	10383	0	9429.9	7755.68	5445.21	0	8996.28	21882.6	24521.1	10040.4	13917.9	0	0	39517.5	39843.7	9313.33	0	8551.94	14469.2	17632.4	14775	0	11584.8	0	2634.14	0	1.11185e+07	0	0	0	0	71962.7	89780.4	77327.2	10103.5	36835.4	6674.43	18702.2	37504.6	29685.4	0	55099.6	39643.9	111002
1035.5	0	2227	1.07097e+08	0	0	7055.66	0	9966.34	9158.94	5877.2	0	8996.28	18094.9	28447.8	10884.4	20723.7	0	0	32271.3	27021	7695.64	0	18945.3	16546	12898	17063.9	0	9562	0	4356.07	0	1.61911e+08	0	0	44467.4	0	62288.7	90514.1	75281.1	13643.6	41732.6	0	13572.1	50797.3	28187.3	74576	47206.4	55787.2	137317
1035.5	0	2227	4.05315e+06	0	0	0	0	9966.34	159630	44415.8	0	13481.3	9349.4	111569	0	0	0	0	7957.73	27021	6492.3	7355.92	18945.3	16546	57550.3	17063.9	10785.5	9562	0	0	0	500503	0	12263.6	46297.3	0	62288.7	94349.5	75281.1	7082.67	41732.6	0	23389.5	17731.3	28187.3	74576	47206.4	11174.3	64612.7
1035.57	0	0	1.01661e+08	0	0	4034.35	398592	0	13094.8	0	0	0	0	0	5377.36	43618.4	0	8576.29	10608	8099.1	0	0	0	0	12351.6	7833.06	12318	14740.2	11561.6	11142.7	0	5.74517e+07	0	0	0	715692	0	0	0	0	0	9294.02	21112.8	0	0	0	0	0	11596.2
1035.57	0	0	1.14319e+08	11784.8	0	4727.02	398592	0	13094.8	0	0	0	0	0	5377.36	34326.7	0	8576.29	11373.6	8420.4	0	0	0	0	12351.6	7833.06	12318	14740.2	23786.1	12584.3	0	5.55639e+07	0	0	0	715692	0	0	0	0	24824.2	9294.02	21112.8	0	0	0	0	0	11596.2
1036.01	0	0	5.88635e+07	0	0	0	0	0	0	0	0	0	0	0	0	0	6037.08	0	0	0	0	0	0	0	0	6604.04	0	0	0	0	0	7.24803e+07	0	0	0	0	0	0	0	0	0	0	0	0	0	0	0	12353.4	0
1036.01	0	0	2.50442e+07	0	0	0	0	0	0	0	0	0	0	0	0	0	0	0	0	0	0	0	0	0	0	0	0	0	0	0	0	1.98709e+07	0	0	0	0	0	0	0	0	0	0	0	0	0	0	0	0	0
1036.01	0	0	3.65103e+07	0	0	0	0	0	0	0	0	0	0	0	0	0	0	0	0	0	0	0	0	0	0	0	0	0	0	0	0	6.6088e+07	0	0	0	0	0	0	0	0	0	0	0	0	0	0	0	0	0
1036.5	0	0	2.80272e+07	0	0	0	3859.6	21371.9	0	9809.05	19257.5	3498.9	9368.87	10998.4	8441.57	13688.6	0	3819.76	30616	10754.9	10613.5	0	0	0	18290.8	0	0	0	0	0	0	8.13155e+06	0	0	0	0	56096.7	78457.4	0	8745.08	0	0	9028.44	18141.3	0	0	10462.7	0	20356.7
1036.5	0	0	1.06755e+07	0	0	0	11308.2	21371.9	6266.56	22692.3	0	4690.49	9368.87	10998.4	8441.57	13688.6	0	3819.76	30616	10754.9	10613.5	0	0	0	11109.2	3810.6	22676	16035.2	0	0	0	8.13155e+06	0	0	0	0	87390.9	78457.4	0	8745.08	38897.2	0	9028.44	18141.3	0	0	10462.7	43645	92825.4
1036.5	0	0	3.94957e+07	0	0	0	11308.2	0	6266.56	22692.3	0	4690.49	0	7532.41	4242.18	13688.6	0	0	10417.4	6994.78	0	0	12819.8	0	11109.2	3810.6	15207.7	16035.2	0	0	0	7.7708e+06	0	0	27299.5	0	87390.9	46170.8	15682.8	22253.6	55654.9	17139.7	0	46372	0	85064.4	109779	43645	92825.4
1036.5	0	0	2.49174e+06	0	31863.2	0	0	0	21630	22692.3	0	2166.18	3068.22	24677.4	0	0	0	0	10417.4	14969.4	0	0	12819.8	14312.6	13664.1	3810.6	10432.7	0	0	0	0	262635	0	18436	27299.5	0	20696.5	15533.7	15682.8	22253.6	55654.9	17139.7	0	46372	0	85064.4	109779	15642	28955.6
1037.51	0	0	2.15116e+09	811819	0	8987.94	0	24026.1	0	8312.67	0	7315	0	0	0	0	0	0	19327.3	9818.3	0	0	12873.8	0	23319.7	19117.3	0	0	0	0	0	8.01391e+08	395686	0	0	0	62761.9	78132.6	8708.07	0	6806.62	0	13338.2	0	0	0	0	0	0
1037.51	0	0	1.09913e+07	10327.8	12822.9	16224.4	0	54375.2	25006.7	158589	11490.1	0	7475.75	181090	0	0	0	11002.9	0	59934.5	10019	0	8495.81	27899.4	73982.9	22701.4	0	0	0	5741.94	0	1.57684e+07	0	57936.8	33403.5	14473.3	196402	240276	0	16384.6	34555	20489.4	56383.7	32603.4	11813.1	61291.4	73101.4	10969.3	81612.2
1037.51	0	0	1.28012e+07	0	15279.6	78859	0	0	68157.1	14682.7	31525.2	27309.5	100798	17890.9	0	14815.9	0	122767	14061.8	8690.88	0	0	51181.6	148978	60758.2	0	5014.24	0	0	5741.94	0	1.04831e+06	0	14638.7	0	14473.3	200358	39047.7	397957	54425.1	220283	220342	25118.5	102860	37873.8	153032	197457	29622.6	87361.9
1037.51	0	0	1.52653e+06	0	10478.9	78859	0	0	68157.1	23189.4	54348.1	27309.5	84924.9	13312.5	0	14815.9	0	122767	6538.36	8690.88	0	0	46919.4	148978	57718.2	0	5014.24	9700.72	0	0	0	1.27873e+06	0	14638.7	0	0	200358	61250.3	397957	34102.8	17862.3	220342	25118.5	98574.7	37873.8	153032	197457	29622.6	87361.9
1037.51	0	0	4.13847e+06	28337.8	10478.9	78859	0	0	113213	240308	38378.4	34640.9	87617.5	248534	19592.3	10064.3	0	122767	29281.1	237697	0	0	39555.5	148978	189801	0	5014.24	9783.68	0	0	0	1.78743e+06	33419.9	11164.7	0	0	200358	158774	373772	34102.8	52137	213423	254308	91062	56938.1	54925.1	122947	53391	36432
1037.51	0	0	2.05953e+06	28337.8	12407.3	6693.49	0	17409.5	142001	192245	21436	34640.9	14357.1	248534	19592.3	10064.3	0	30931.5	29281.1	237697	0	0	13922.2	45876.3	189801	0	0	9783.68	0	0	0	498614	33419.9	10615.8	0	0	17079.1	158774	201495	22077.5	52137	35112.5	254308	35261	54591.3	78562	88359.2	22695	33579.1
1037.51	0	0	2.71742e+07	147624	25027.2	42173.7	11158.8	42655.4	0	12573.3	13306.8	12392.1	3618.12	12270.7	16564.7	0	0	0	0	13264.5	0	0	0	9298.73	29617.8	0	5883.03	0	0	0	0	1.78379e+07	201186	30153.5	12349.8	0	6474.66	17370.8	5482.08	0	0	15550.8	9970.58	0	4173.1	0	0	6537.41	10450.2
1037.51	0	0	989518	45200.6	32903.4	8325.04	6619.88	5438.98	3910.96	0	0	0	0	0	0	0	0	0	0	0	0	0	0	0	0	0	0	0	0	0	0	486992	49338.3	20751.6	33938.6	0	10359.9	0	4340.29	0	0	0	0	0	0	0	0	0	0
1037.51	0	0	1.34401e+06	48881.8	32903.4	8325.04	6619.88	5438.98	3910.96	0	0	0	0	0	0	0	0	0	0	0	0	0	0	0	0	0	0	0	0	0	0	655429	49338.3	31530.3	33938.6	0	10359.9	0	4340.29	0	0	0	0	0	0	0	0	0	0
1037.51	0	0	954116	28546.6	32903.4	8325.04	2570.49	0	0	0	0	0	0	0	0	0	0	0	0	0	0	0	0	0	0	0	0	0	0	0	0	487386	45169.3	31530.3	15560.7	0	10359.9	0	0	0	0	0	0	0	0	0	0	0	0
1037.51	0	0	463929	28546.6	32903.4	8325.04	2570.49	0	0	0	0	0	0	0	0	0	0	0	0	0	0	0	0	0	0	0	0	0	0	0	0	866536	45169.3	31530.3	15560.7	0	10359.9	0	0	0	0	0	0	0	0	0	0	0	0
1038.52	0	0	1.48006e+09	614949	23234.2	5625.72	0	19374.4	0	8756.96	0	2250.69	8119.04	0	0	0	0	0	6872.73	0	20471.7	15120.1	0	0	0	0	0	1033.62	0	0	0	5.35598e+08	220186	0	0	0	18317.6	0	0	0	0	0	0	0	0	0	0	0	0
1038.51	0	0	5.83916e+06	0	92346.9	29963.7	0	0	136553	197544	3614.76	21313.4	9389.77	140132	14030.9	0	0	20960.4	72146.2	86312	0	7352.82	12367.7	136981	297831	0	0	0	0	0	0	6.56358e+06	0	21915.9	28105.3	0	167569	412911	76595.6	5555.63	30289.9	11100.7	71445.1	37505.9	15629.9	54643.9	108564	7988.49	18157.4
1038.51	0	0	7.16217e+06	0	92346.9	73425.7	0	13514.6	648809	753983	254043	82062.9	96069.4	933884	71569.6	29034	0	888921	254576	1.24904e+06	9505.68	0	189563	136981	1.25732e+06	6155.85	0	0	0	0	0	1.27999e+06	23263.5	29563.8	0	16368.9	154805	1.35948e+06	2.78422e+06	569082	922498	1.23514e+06	697957	1.35094e+06	193548	2.31803e+06	2.696e+06	634570	657852
1038.51	0	0	1.23314e+06	0	23505.4	73425.7	0	13514.6	648809	753983	254043	82062.9	96069.4	933884	71569.6	29034	0	888921	254576	1.24904e+06	9505.68	0	189563	85600.2	1.25732e+06	6155.85	0	0	0	0	0	934866	23263.5	29563.8	0	16368.9	178562	1.35948e+06	2.78422e+06	569082	922498	1.23514e+06	697957	1.35094e+06	193548	2.31803e+06	2.696e+06	634570	657852
1038.51	0	0	726373	9861.96	11400.1	44479.5	0	5613.73	270462	437242	67709.8	64304	96069.4	382777	16773.1	27225.6	0	254082	108854	404967	14303.4	0	177314	85644.2	663989	6155.85	0	0	0	0	0	400425	22795.5	0	0	16368.9	169926	435946	841452	348122	284602	755331	415976	601297	118510	679928	813699	178077	622541
1038.51	0	0	927881	9861.96	14133.4	158346	0	67001.6	1.46442e+06	2.43913e+06	516662	165179	224381	4.10122e+06	120654	17646.3	0	1.32184e+06	956180	2.4197e+06	57425.6	5938.71	355561	227174	3.05764e+06	10085.6	0	0	0	0	0	122666	22795.5	26297.4	0	0	563772	3.59993e+06	8.98334e+06	1.10606e+06	1.28592e+06	2.65433e+06	3.83974e+06	2.20844e+06	550470	5.62831e+06	7.38687e+06	812419	1.74584e+06
1038.51	0	0	503994	26995.8	14133.4	158346	0	67001.6	1.46442e+06	2.42808e+06	516662	165179	224381	4.10122e+06	129798	24892.5	0	1.32184e+06	981033	2.4197e+06	38572.2	5938.71	355561	227174	3.05764e+06	10085.6	0	0	0	0	0	201336	0	22645.5	23710.1	0	569924	3.59993e+06	8.98334e+06	1.10606e+06	1.28592e+06	2.65433e+06	3.83974e+06	2.20844e+06	550470	5.62831e+06	7.38687e+06	812419	1.74584e+06
1038.51	0	0	1.57309e+06	36432.8	14133.4	168236	0	67001.6	1.46442e+06	2.49937e+06	562553	167988	228310	4.11796e+06	130489	24892.5	0	1.32184e+06	981033	2.4197e+06	38572.2	5938.71	355561	227174	3.05764e+06	10085.6	0	0	0	0	0	201336	14988.8	22645.5	23710.1	0	569924	3.59993e+06	8.98334e+06	1.10606e+06	1.28592e+06	2.65433e+06	3.83974e+06	2.20844e+06	552749	5.62831e+06	7.38687e+06	812419	1.74584e+06
1038.51	0	0	1.58522e+07	143963	25791.9	19673.9	6383.1	4844.6	20094.9	9526.18	0	0	0	17788.1	0	0	0	9917.6	5948.51	7339.39	0	0	10676.9	0	8357.17	0	0	0	0	0	0	1.16466e+06	100527	17009.9	19462.6	0	0	8825.71	32105.1	7856.14	25635.4	21056.9	7602.96	3832.48	0	11019.7	24266.8	7132.8	0
1039.52	0	9251.86	1.71376e+06	5255.63	39662.5	11700.1	0	16930.1	25350.8	86329.3	3898.79	6335.24	21842.4	259185	5577.02	0	0	16440.8	15326.2	49107.8	0	0	4097.74	29725.6	208448	20123	0	0	0	0	0	474999	0	29751.1	48325.4	21021.7	21723.9	110859	37185.9	9119.91	6050.84	10129.6	54007.7	10893.9	78323.7	54711	43676.5	4058.1	2926.26
1039.52	0	8130.49	1.11593e+06	5255.63	39662.5	19323.9	0	13727.4	279428	255566	81698.3	29147.4	28698.6	268958	29023.6	11462.7	0	297897	109062	244891	15936.7	0	38796.7	29725.6	369476	20123	0	0	0	0	0	115567	0	37126.8	47126.6	21021.7	45575.5	403550	976819	220599	294706	337979	256331	387544	91933.1	627678	850658	162323	209864
1039.52	0	0	876601	11031.1	6835.5	30453.3	0	10071.5	590544	260298	145471	26606.2	56125.9	774817	51211.7	77030.6	0	312852	147483	322374	58933.1	9864.37	88288.9	35236.4	437698	16022.6	0	14217	0	0	0	297906	32776.5	0	1919.93	0	116684	309065	1.00603e+06	209490	272001	479120	305358	409437	140302	961476	1.16856e+06	250098	287358
1040.52	0	0	1.10416e+06	0	25417.1	31074.1	0	23304.8	112082	100223	70696.8	9278.7	106099	97928.8	6991.66	7346.06	0	134374	43314.4	44097.8	11233.8	0	49586.9	158662	266687	9457.8	0	0	0	0	0	463653	0	75712.3	14973.2	0	242140	214099	215842	63175	65691.1	106577	33154.3	86431.2	29074.5	143878	280842	32880.8	79994.2
1047.52	0	9127.18	5.26221e+07	0	12805.8	57144.4	0	6086.69	0	42095.3	120117	5810.59	24357.8	15978.4	82198.5	30034.2	14596.5	87130	185921	60724.1	0	0	5228.03	104905	34595.5	349116	0	1.29872e+06	0	5085.69	0	3.64023e+08	0	0	0	0	150808	107037	0	710110	913992	866910	4112.58	0	10898.4	181773	461766	6909.68	111580
1047.52	0	0	3.29775e+06	0	0	0	0	0	11301.3	0	5273.96	0	0	0	0	0	5972.49	0	0	0	0	0	0	0	0	39352.7	0	831521	0	0	0	4.22719e+07	0	43198.4	0	0	9661.36	0	0	98968.2	29207	191175	15919.2	0	0	0	45044	0	0
1048.55	0	0	1.08455e+08	0	0	0	0	0	0	2089.09	14602.2	0	0	0	3955.44	0	0	10375.8	7585.86	8614.42	0	2775.27	0	8138.68	0	12785.8	0	54304.2	0	0	0	1.15637e+08	0	0	0	5376.13	11524.6	3066.54	0	21477	36815.7	50471.6	0	0	0	25793.7	52303.7	0	3893.38
1051.55	0	0	1.83752e+08	0	0	0	0	0	0	11062.1	8738.13	0	0	15845.3	0	0	0	0	19493.7	7750.03	11861.7	0	0	3997.32	13103.5	11512.3	0	67983.4	0	0	0	7.26333e+06	0	0	0	0	0	0	0	67071.3	75100.7	121163	7566.54	11558.7	0	0	64503.3	0	0
1052.55	0	0	1.20967e+08	0	0	0	0	0	0	0	0	0	0	0	0	0	0	0	0	0	0	0	0	0	0	0	0	0	0	0	4351.52	4.54077e+06	0	0	0	0	0	0	0	8200.16	24647.7	8336.71	0	0	0	0	0	0	0
1053.51	0	0	1.94036e+06	40768.4	0	0	0	0	111427	95809.9	0	0	0	149400	0	0	0	0	0	97995.3	4391.76	0	0	35873.4	229690	0	0	0	0	0	0	1.41935e+07	0	0	0	0	0	579206	0	96336.2	233662	61959.2	29223.1	48232	0	0	0	0	23174.6
1053.51	0	0	7.90931e+07	40768.4	0	0	0	0	111427	95809.9	0	0	0	149400	0	0	0	0	0	97995.3	4391.76	0	0	35873.4	229690	0	0	12569.3	0	0	0	1.33797e+08	0	0	0	0	0	579206	0	96336.2	233662	61959.2	29223.1	48232	0	0	0	0	23174.6
1053.56	0	0	4.31129e+07	0	0	0	0	0	0	0	0	0	0	0	5776.14	0	0	0	0	0	8206.01	0	0	6387.21	21033.8	0	0	0	0	0	0	1.58784e+06	0	0	0	0	0	0	0	0	0	18211.6	0	0	0	0	0	0	0
1064.55	0	0	5.49162e+07	0	0	0	0	0	0	0	0	0	0	0	0	0	0	0	13156.3	0	0	0	0	0	0	0	0	7563.69	0	15807.6	0	2.73877e+08	0	45597.6	0	0	0	0	0	0	0	0	0	0	0	0	0	0	8129.12
1064.54	0	0	8.40961e+06	0	0	0	0	0	0	0	0	0	0	0	0	0	0	0	13156.3	0	0	0	0	0	0	0	0	7563.69	0	0	0	4.42682e+07	0	45597.6	0	0	0	0	0	0	0	0	0	0	0	0	0	0	8129.12
1065.55	0	0	3.77877e+07	0	0	0	0	0	0	0	0	0	0	0	0	0	0	17345.1	0	0	0	0	0	7112.12	4324.59	0	7181.72	0	0	4950.49	0	1.86012e+08	0	79820	0	0	0	0	0	0	0	0	0	0	0	0	0	0	0
1065.55	0	0	3.32024e+06	0	0	0	0	0	0	0	0	0	0	0	0	0	0	17345.1	0	0	0	0	0	7112.12	0	0	8052.85	0	0	4950.49	5528.57	2.67178e+07	0	79820	0	0	0	0	0	0	0	0	0	0	0	0	0	0	14639.8
1069.5	0	0	1.25149e+08	0	0	0	0	0	0	0	0	0	0	0	0	0	0	12638.9	0	0	0	0	0	0	0	1895.59	0	0	0	0	0	6.29513e+08	0	0	0	44725.9	0	0	0	0	0	0	0	0	35717.2	8889.38	0	0	0
1069.5	0	0	2.83126e+07	0	0	0	0	0	4626.52	0	0	0	0	5528.3	0	0	0	0	13631.3	0	0	0	3090.94	0	0	0	0	0	0	0	0	4.95476e+07	0	0	0	0	11142.7	0	0	0	0	0	0	0	30664.1	0	0	0	0
1069.58	0	0	5.79313e+07	0	0	0	42661.4	0	0	0	0	0	0	0	0	0	0	0	0	1342.7	0	0	0	0	0	0	0	0	0	0	0	2.05584e+06	0	0	0	460538	0	0	7582.69	0	0	0	0	0	0	3724.68	0	0	0
1070.51	0	0	8.13007e+07	0	0	0	0	0	0	0	0	0	0	5407.24	0	0	0	0	0	0	0	0	0	0	0	0	0	0	1577.31	0	0	4.01466e+08	0	0	0	0	0	0	3330.84	0	0	0	0	0	0	0	0	0	0
1070.51	0	0	8.89197e+06	0	0	24044.4	0	0	2807.76	0	0	0	0	5407.24	0	0	0	1653.62	0	0	0	0	0	0	0	0	0	0	0	0	0	3.47125e+07	0	0	0	0	0	0	3330.84	0	0	0	0	0	0	0	2213.73	0	1488.45
1070.51	0	0	7.18071e+06	0	0	24044.4	0	0	2807.76	0	0	0	0	5407.24	0	0	0	3861.95	0	0	0	0	0	0	0	0	0	0	0	0	0	3.47125e+07	0	0	0	0	0	5270.63	6555.77	0	0	0	0	0	0	0	5640.88	0	1488.45
1073.54	0	5241.31	1.66014e+07	0	0	0	46776.5	0	0	0	0	0	9436.6	0	0	0	0	6843.92	0	0	0	0	12743.7	0	0	0	0	0	0	0	0	1.64235e+06	0	12700.7	0	0	0	0	8501.16	0	0	0	0	0	0	0	0	0	0
1073.53	0	0	2.0565e+08	0	0	0	46776.5	0	0	0	0	0	0	0	0	0	0	0	0	9662.41	0	0	12743.7	0	0	0	0	19922.5	0	0	0	7.0909e+07	0	0	0	0	0	0	8501.16	0	0	0	0	0	0	0	0	0	0
1074.54	0	8184.07	9.93555e+06	0	0	5387.48	0	0	0	0	0	0	0	0	0	16535.8	0	0	0	6608.4	0	0	0	0	0	0	0	0	7882.02	0	0	8.41688e+06	0	0	0	0	0	6017.28	0	0	0	0	0	0	0	0	0	0	0
1074.54	0	8184.07	1.35541e+08	0	0	5387.48	0	0	0	0	0	0	0	0	0	16535.8	0	0	0	6608.4	0	0	0	0	0	8400.15	0	0	0	0	0	4.57023e+07	0	0	0	0	0	6017.28	0	0	0	0	0	0	0	0	0	0	0
1411.81	0	0	3.78206e+06	0	0	0	0	0	0	0	0	0	0	0	0	0	0	0	0	0	0	0	0	0	0	0	0	0	0	0	0	1.36666e+06	0	0	0	13808.2	0	0	0	11271.7	0	0	0	0	0	0	0	0	0
1411.82	0	0	1.75003e+07	0	0	0	0	0	0	0	0	0	0	0	0	0	0	0	0	0	0	0	0	0	0	0	0	0	0	0	0	1.36666e+06	0	0	0	13808.2	0	0	0	0	0	0	0	0	0	0	0	0	0
1522.79	0	0	4.67301e+08	0	0	0	0	0	5262.03	0	0	0	0	0	0	0	0	0	0	2982.13	0	0	0	0	0	0	3790.31	0	0	0	0	3.4149e+08	0	0	0	0	0	0	0	0	0	0	0	0	0	0	0	0	1421.26
1522.79	0	2376.99	8.61719e+07	0	0	0	0	0	5262.03	0	0	0	0	0	0	0	0	0	0	0	0	0	0	13601.6	0	0	0	0	0	0	0	1.23847e+08	0	0	0	0	0	0	0	0	0	0	0	0	0	0	0	0	0
1522.79	0	2376.99	4.95276e+07	0	0	0	0	0	0	0	0	0	0	0	0	0	0	0	0	0	0	0	0	13601.6	0	0	0	0	0	0	4311.29	1.41571e+08	0	0	0	0	0	0	0	0	0	0	0	33429	0	0	0	0	0
1523.79	0	0	4.70288e+08	0	0	0	0	0	0	0	0	0	0	0	4954.57	0	0	0	0	0	0	0	0	0	0	0	0	0	0	0	0	3.38266e+08	0	0	0	0	0	0	5829.73	0	0	0	0	0	0	0	0	0	0
1523.8	0	0	8.80716e+07	0	0	0	0	0	0	0	0	0	0	0	0	0	0	0	0	0	0	0	0	0	0	0	4354.21	0	0	0	0	1.22927e+08	0	0	0	0	0	0	5829.73	0	0	0	0	0	0	0	0	0	0
1523.8	0	0	5.12341e+07	0	0	0	0	0	0	0	0	0	0	0	0	0	0	0	0	11892.1	0	0	0	0	0	0	4354.21	0	0	0	0	1.39427e+08	0	0	0	0	0	0	0	0	0	0	0	0	0	0	0	0	0
1524.8	0	0	2.44875e+08	0	0	0	0	0	0	0	0	0	0	0	0	0	0	0	0	0	0	0	0	0	0	0	0	3368.02	0	0	0	1.68745e+08	0	0	0	0	0	0	0	0	12020.6	0	0	0	0	0	0	0	0
1525.81	0	1171.83	9.15922e+07	0	0	0	0	0	0	8093.92	7767.97	0	9659.13	0	0	0	0	17704.8	49788.2	34501.1	0	0	17266	0	10025.7	9510.7	56963	87978.8	14064.3	0	0	6.26501e+07	0	0	0	0	0	16681	0	31193	17401.9	40514.1	7880.56	0	0	0	27755.5	0	9366.42
1526.8	0	0	2.52361e+07	11959.2	0	0	0	0	0	9224.72	6338.93	0	0	0	0	0	0	12035.5	33192.2	54593.5	0	0	12393.5	16983	8991.13	26640.5	11948.9	15265	31730.4	58785	4394.58	6.65393e+06	0	0	0	0	13290.9	16677.8	0	0	22860.3	18082.6	0	0	0	21228.6	17001.2	2573.44	8048.94
1539.82	0	0	6.97518e+08	0	0	0	0	0	0	0	0	0	0	0	0	0	0	0	0	0	0	0	0	0	0	0	0	0	6167.59	0	0	3.81724e+08	0	0	0	0	0	0	0	0	0	0	0	0	0	0	0	0	0
1539.82	0	0	4.25811e+08	0	0	0	0	0	0	0	0	0	0	0	0	0	0	0	0	0	0	0	0	0	0	0	0	0	0	0	0	2.89399e+07	0	0	0	0	0	0	0	0	0	0	0	0	0	0	0	0	0
1540.83	0	0	7.25795e+08	0	0	7349.77	0	0	0	0	0	0	0	0	0	0	0	0	0	0	0	0	0	0	0	0	0	0	10079.2	0	0	3.73294e+08	0	0	0	0	0	0	0	0	0	0	0	0	0	0	0	0	0
1540.82	0	0	4.13057e+08	0	0	5567.77	4450.56	0	0	0	0	0	0	0	0	0	0	0	0	0	0	0	0	0	0	0	0	0	10079.2	0	0	3.11292e+07	0	0	0	0	0	0	0	0	0	0	0	0	0	0	0	0	0
1541.83	0	0	3.7986e+08	3077.53	0	0	0	0	0	0	0	0	0	0	0	0	0	0	0	0	0	0	0	0	0	0	5199.44	0	0	0	0	2.00694e+08	0	0	0	0	0	0	0	0	0	0	0	0	0	0	0	0	0
1541.83	0	0	2.20069e+08	3077.53	0	0	0	0	0	0	0	0	0	0	0	0	0	0	0	0	0	0	0	0	0	2640.8	0	0	0	0	0	1.50519e+07	0	0	0	0	0	0	0	0	0	0	0	0	0	0	0	0	0
1542.83	0	0	1.35568e+08	0	0	0	0	0	0	0	0	0	0	0	0	0	0	0	0	13819.2	0	0	0	0	0	0	0	0	0	0	0	7.17624e+07	0	0	0	0	0	0	0	0	0	0	0	0	0	0	0	0	11105.3
1542.83	0	0	7.59935e+07	0	0	0	0	0	0	0	0	0	0	0	0	0	0	0	0	13819.2	0	0	0	0	0	0	0	0	0	0	0	5.8931e+06	0	0	0	5467.07	0	0	0	0	0	0	0	0	0	0	0	0	0
1543.84	0	0	3.47737e+07	0	0	0	0	0	0	0	0	0	0	0	0	0	0	0	0	0	0	21225.5	0	0	0	0	0	0	0	5586.93	0	4.17726e+06	0	0	0	0	0	0	0	0	0	0	0	10650.5	9314.59	0	0	0	0
1544.78	0	0	1.40257e+08	0	0	0	0	5701.26	0	0	0	0	0	0	0	0	0	0	0	0	0	0	0	0	0	0	0	0	0	0	0	1.26052e+08	0	0	7273.07	0	0	0	0	0	0	0	0	0	0	0	0	0	0
1544.77	0	0	1.69437e+08	0	0	0	0	5701.26	0	0	0	0	0	0	0	0	0	0	0	0	0	0	0	0	0	0	0	0	0	0	0	1.4692e+08	0	0	0	0	0	0	0	7173.81	0	0	0	0	0	0	0	0	0
1545.78	0	0	1.41072e+08	0	0	0	0	0	0	0	0	0	0	0	0	0	0	0	0	0	0	0	0	0	8175.58	0	0	0	0	0	0	1.27506e+08	0	0	0	0	0	0	0	0	0	0	0	0	0	0	0	0	0
1545.78	0	0	1.56864e+08	0	0	6561.82	0	0	0	0	0	0	0	12447.4	0	0	0	0	0	0	0	0	0	0	0	0	0	0	0	0	0	1.38493e+08	0	0	0	0	0	0	0	0	0	0	0	0	0	0	0	0	0
1546.78	0	0	7.14485e+07	0	0	0	0	0	0	0	0	0	0	0	0	0	0	0	0	0	1333.83	0	0	0	0	0	0	0	0	0	0	7.40681e+07	0	0	0	0	0	8090.17	0	0	0	0	0	0	0	0	0	0	0
1546.78	0	0	747550	0	0	0	0	0	0	0	0	0	0	0	0	0	0	0	0	0	9788.42	0	0	0	0	0	0	0	0	0	0	1.57524e+07	0	0	0	0	0	8090.17	0	0	0	0	0	0	0	0	10667.8	0	0
1546.78	0	0	8.64045e+07	0	0	0	0	0	0	0	0	0	0	0	0	0	0	0	0	0	9788.42	0	0	0	0	0	0	0	0	0	0	7.62882e+07	0	0	0	0	0	0	0	0	0	0	0	0	0	0	0	0	0
603.269	0	0	30492.1	5.07507e+07	12498.5	0	0	0	21413.3	0	0	0	7899.12	0	0	0	2835.36	0	3210.16	0	0	0	0	24266.8	12944.9	0	0	0	111908	90126.8	4.29317e+06	56158.6	3.3577e+07	141702	0	0	18039.1	0	0	3263.22	0	0	0	4578.13	92299.3	0	0	0	3595.17
257.081	0	0	15118	0	1.87182e+06	3724.75	16927.6	0	0	9047.05	5740.77	6115.85	0	0	0	0	3199.61	10949.4	0	0	0	0	0	4403.42	0	0	2697.75	2833.16	0	1566.24	0	0	0	476252	9224.68	8647.71	3319.08	11497.7	0	3714.64	0	0	0	0	3613.27	8204.31	0	4781.85	0
330.042	0	0	0	0	1.47487e+06	0	0	4373.36	0	0	0	3657.38	0	0	0	0	2037.37	1722.69	0	0	0	2949.56	0	0	0	0	0	9872.44	0	0	0	0	0	318744	0	0	0	0	0	0	0	0	0	0	0	0	0	0	0
334.086	0	35104.2	309349	0	1.58534e+06	29616	13805.5	8818.58	17737.8	16673.6	7416.55	21713.5	10680.1	13237.7	17923.7	15312.4	9902.1	6569.48	23605.3	16650.3	8777.69	12383.1	8325.15	11037.9	16748.4	0	11371.4	15659.9	0	132859	31018.4	101627	71269.8	281441	76994.2	9287.04	38724.4	8070.4	33172.1	15358.3	35863	60385.1	7277.24	22794.5	45657.7	16205.7	34160.6	10456.7	20935
338.058	0	0	0	7714.85	1.73828e+07	69093.6	9381.79	0	0	0	5367.13	0	0	0	0	0	0	0	0	0	0	0	0	0	0	0	80633.9	1.56338e+06	0	0	0	0	12960.2	192269	6734.81	0	0	5034.57	0	0	0	0	0	0	0	0	0	4076.91	0
338.056	0	0	0	0	1.1901e+06	15026.6	0	0	0	0	0	0	0	0	0	0	0	0	0	0	0	0	0	0	0	0	0	0	0	0	0	0	0	32437.7	20504.8	0	0	0	0	0	0	5355.31	0	0	0	12975.1	0	0	0
338.057	0	0	0	0	653231	15026.6	0	0	0	0	0	0	0	0	0	3349.46	0	0	0	0	0	0	0	0	0	0	0	0	0	0	0	0	0	32437.7	20504.8	0	0	0	0	0	0	5355.31	0	0	0	12975.1	0	0	0
420.202	0	0	9102.98	0	921587	28778	39933.9	35029.2	22611.6	0	16432.5	19011.3	22449.4	6306.24	77967.7	168152	54287.8	82120.5	36531.8	0	67487	101956	45621	74158	2775.2	142575	0	0	0	10925.7	12067.1	72678.6	0	391849	224200	226692	83224.9	3282.09	31336.4	26654.3	55121.8	71146.5	0	141365	181306	72525.4	75378.1	57203.3	44384.8
430.222	0	7156.11	43910.1	1989.26	1.75695e+06	45308	21115.8	41451.8	4547.87	6371.45	4885.5	28658.3	48157	2972.2	18831	0	0	0	0	46572.7	23451.2	17587.2	56824.9	19946.6	10773.7	19072.9	26407.9	49492.1	0	0	0	114545	7080.08	3.70057e+06	107659	71032.9	36292	4888.11	13502.6	18413.1	33547.5	5324.56	11378.7	20124.5	27151.4	8155.39	10172.6	14926.7	3811.68
430.223	0	7156.11	52468.6	0	528817	55724.3	10387.9	4832.52	7449.7	0	4068.85	28658.3	8001.83	4229.51	18831	0	0	8811.39	4861.4	0	23451.2	4674.55	0	6666.46	0	15398	26407.9	18204.9	0	0	0	114545	7080.08	1.02869e+06	69628.4	71032.9	9365.32	0	8539.1	18413.1	69636.4	4928	0	20124.5	5431.56	0	7399.44	4075.84	3811.68
444.107	0	0	0	15169.8	5.68735e+07	609438	49185.6	0	0	0	5938.58	0	6311.68	0	0	0	0	0	0	0	0	0	0	0	0	0	0	0	7770.55	0	0	0	0	5.03526e+06	140389	18657.3	0	0	0	0	0	0	0	0	0	0	0	0	0
446.215	0	0	7193.94	2492.76	723703	16135.5	0	0	12572.3	42302.4	0	25618.2	22280	13651.2	44852.4	12152.1	6945.58	20086.7	11950.3	25650.6	65343.2	49405	10056.5	35683.7	28743.2	8718.61	16917.5	0	0	0	9359.31	30205.5	0	1.78215e+06	149289	18754.9	21589	23956.7	13256.8	35201.4	75724.2	37719.3	57846.9	78140.5	12593.2	73602.2	55421.4	73662	73531.3
446.216	0	0	7193.94	2492.76	2.98436e+06	16135.5	0	0	12572.3	42302.4	0	25618.2	22280	13651.2	44852.4	12152.1	6945.58	20086.7	8849.53	25650.6	65343.2	49405	10056.5	35683.7	28743.2	12146.9	16917.5	0	0	0	9359.31	39137.1	0	1.2938e+06	149289	24281.3	21589	23956.7	13256.8	35201.4	75724.2	37719.3	57846.9	78140.5	12593.2	73602.2	55421.4	73662	73531.3
456.237	0	5927.38	31434.8	350537	2.71758e+08	100793	85870.5	28552.9	266941	117031	15321.3	156842	76402.2	251736	302957	176778	29998.7	48005.4	158004	258267	105279	13448	64872.9	284947	516139	88613.3	8388.53	7.41146e+07	527204	53540.8	120672	22423.3	326292	3.53158e+08	130926	28571.1	227461	530321	94687.6	310473	377412	219540	270698	275278	25445.3	160084	254802	358602	879880
456.239	0	7913.7	139303	11906.3	818046	155695	19644.7	180850	227204	464108	180517	105734	127886	547062	189331	166863	65108.7	158846	152072	542322	175767	121130	97945	69561.9	564398	318007	7920.72	174407	139635	223346	10879.7	30341.1	16405.5	2.55554e+06	142768	290024	916420	1.90611e+06	326435	194053	196150	192118	1.83154e+06	221613	75749.3	277246	308214	102422	102129
464.23	0	58239.8	55144.5	12703.3	1.36718e+06	728670	47677.8	594499	3.55113e+06	9.52677e+06	1.77498e+06	3.3095e+06	5.98124e+06	7.93676e+06	1.78256e+06	1.21452e+06	941626	4.51526e+06	4.62464e+06	9.77707e+06	4.3375e+06	1.73439e+06	4.15021e+06	1.82343e+06	8.36112e+06	696223	11258.6	6779.16	0	18164.4	92832.2	23280.3	0	4.27686e+06	34870.1	43441.5	3.74433e+06	1.35744e+07	6.36394e+06	1.03352e+07	1.09817e+07	8.49965e+06	1.426e+07	4.70613e+06	557246	7.8858e+06	1.14592e+07	5.93509e+06	5.9959e+06
564.118	0	0	0	0	3.27294e+07	0	0	0	0	0	0	0	0	0	0	0	0	0	0	0	0	6230	0	0	0	0	0	0	0	0	0	0	0	5.34928e+06	0	0	0	0	0	0	0	0	0	0	0	0	0	0	0
637.308	0	0	7960.78	30505.3	4.32639e+06	1.0379e+06	6786.51	349314	670808	481325	611863	204824	1.13932e+06	498040	99328	81158.1	145853	1.19914e+06	246186	566509	94396	109742	576757	1.37583e+06	1.1715e+06	154750	0	8710.62	0	8102.25	22463.3	10131	25809.6	558967	11963.4	5093.35	1.94082e+06	388077	1.95105e+06	213804	207525	767531	497115	558381	200359	837152	1.10855e+06	428678	633287
645.236	0	0	0	0	2.79519e+08	8932.14	0	6789.98	29842.7	1071.96	18828.7	1638.3	5952.65	5684.8	25222.2	11829.2	4945.49	47108	30014.2	26349.2	5525.48	9743.23	28449.1	9828.82	0	20369.7	991.684	12579.4	0	11373.5	0	19715	25041.1	1.99906e+06	21047	7322.22	43164.6	1513.5	4034.15	19167.1	15645.5	16347.2	3205.99	10299.2	19965.6	21799.4	46075.2	21435.8	17012.7
645.232	0	6161.47	32440.3	0	3.3667e+06	12738	0	64795.6	95601.8	72574.2	57663.5	122250	38426.4	105857	99623.6	79087.8	22908.6	50128.5	167127	64277.1	83080.1	36829.2	40855.6	75549.8	73863.5	68228.1	0	64820.8	0	4936.99	0	41108.8	0	45706.9	29386.9	0	143360	187528	80392.8	220277	176050	175768	69173.5	224934	54346.3	102759	125329	226114	158277
646.24	0	0	0	0	9.56524e+07	12969.8	0	31827.2	85848.3	11195.7	24624	10025.5	17059.2	88711.1	12856	11365.5	21458.4	17181	21651.7	17960.1	12584.6	24418.9	24153.7	127565	62523.5	17836.6	21191.1	7532.26	0	1103.21	0	6153.07	0	2.47664e+06	145118	0	80312.1	172045	10469.6	12282.8	25806.2	54275.4	7081.5	31657.1	40010.9	68141.7	252324	17834.6	26331.3
646.239	0	0	10362	0	626406	35668.9	0	64569.5	103948	71496.4	68808.8	62181.9	109016	113541	46536	41886.6	67178.8	47354.5	69780.1	118024	47363.7	42425.6	48560.1	73221.2	199064	63079	110445	152569	4284.52	0	0	263636	0	45216.6	92531.1	0	59856.6	217351	58090.6	109226	107604	79804.5	196310	217795	50932.5	67332.4	45424	34954	57429.8
646.241	0	0	10362	0	1.03031e+06	12892.2	0	30944.9	23345.9	39411.2	68808.8	42373.5	51690.1	69568	46536	41886.6	67178.8	47354.5	67479.6	72523.1	24656.8	42425.6	48560.1	73221.2	36420.8	63079	110445	152569	4284.52	0	0	263636	0	45216.6	92531.1	0	42164.1	59971.7	19691.2	109226	107604	79804.5	53544	73922.8	50932.5	67332.4	45424	24845.5	57429.8
807.404	0	0	9707.76	25070.8	1.60977e+08	86017.7	0	2734.95	808606	288647	150385	175660	47988.5	620187	185858	46755.5	132034	388194	132641	206121	59080.3	45373.2	68805.4	1.19729e+06	304151	5983.01	0	2610.72	0	0	0	16342.6	0	3.47002e+08	9639.08	41016.9	28939.7	299140	234424	270018	130066	190262	136998	115919	16550.3	128718	246255	112029	186621
807.405	0	0	9.90284e+06	13447.3	505109	246447	0	15212.9	3.2237e+06	3.79636e+06	175385	312271	56582.2	6.49275e+06	357218	63921.8	90361.7	477666	362442	5.28067e+06	122562	29058.4	50365.4	517611	5.03203e+06	42171.4	6583.93	0	0	0	0	2.20375e+06	0	2.56901e+07	13429.5	0	182413	4.02109e+06	1.57579e+06	364708	517499	516386	1.77757e+06	402552	30497.2	312997	342839	82632.8	120479
807.406	0	2786.38	9.90284e+06	0	655481	6685.52	0	15212.9	240669	172311	35625.6	91551.4	56582.2	285336	52370.3	30448.4	90361.7	105987	85113.7	164113	14764.1	17681.7	27052.1	488405	262916	10407.9	0	0	0	0	0	2.20375e+06	0	633276	12650.9	0	182413	312545	565299	241111	233002	131975	247856	324755	30497.2	62063.5	61942.8	39858.9	49813.7
808.406	0	0	0	0	7.80683e+07	43996.9	0	8830.37	782619	447120	217529	418531	76061.8	436602	138064	128007	143670	226557	498499	382102	109925	136461	134449	485604	328481	33320	0	0	0	5998.19	7207.8	0	10222.9	1.73295e+08	39911.7	13599.8	69861.2	1.24914e+06	802176	474773	571430	461892	448569	294891	84523.4	401208	393765	179506	378249
808.42	0	0	0	0	1.85808e+06	14129.5	0	4939.98	52192.4	99646.9	9898.38	67940.2	25263	36604.9	9631.03	9334.24	0	36692.2	25238.5	64743.4	33202.4	0	0	49325.6	22985.5	11936.8	0	0	0	0	0	0	0	142757	0	0	10921.4	39257.4	66386.6	36617.2	38114.6	41899.6	80621.3	56604.5	26744.5	26014.2	62645.8	21160.8	34683.5
809.409	0	0	0	5822.81	2.07698e+07	29995.8	0	10588.1	517328	884738	31112.9	89383.5	66440.9	341136	77402.1	38140.1	86681.6	126532	233639	218964	39877.3	42080.2	57673.1	275027	254769	20028.6	131087	8922.99	0	7093.08	11219.4	0	18033	4.50757e+07	25679.7	43346.1	26991	514510	423191	297969	258307	162345	224263	101993	16128.9	158614	232449	124608	172496
813.468	0	0	107407	174196	2.75564e+06	0	14399.7	0	0	0	0	0	0	30914	0	0	6921.01	0	21256.8	0	17927.6	0	0	0	0	9873	0	0	253544	584330	50087.2	144766	99316.5	2.34609e+07	42489.8	11958.7	0	58157.6	0	0	9513.37	0	17492.1	0	0	0	0	0	30272.4
813.467	0	0	107407	174196	3.53809e+07	0	14399.7	0	0	17137.7	0	0	13941.5	33831.7	0	0	6921.01	0	9326.28	7939.99	0	0	0	0	0	9873	0	0	233883	584330	46800.3	144766	99316.5	9.7865e+07	42489.8	11958.7	0	58157.6	0	0	9513.37	11493.3	17492.1	0	0	0	0	0	42076.8
813.47	0	4373.12	9479.43	11445.3	8.24191e+06	9436.08	110417	30675	119233	127648	38531.5	94450.9	39140.6	126485	136195	115438	56895.8	84543.4	100596	136805	192417	51926.1	73337.4	90675.1	142572	42972.3	76744.5	116771	7677.66	52584.9	7795.8	20464.2	21652	822191	17356.8	114426	86815.8	299904	162831	84556.4	151811	107130	197986	212826	21766.1	53582.7	126872	71378.4	114564
813.468	0	3951.56	30201.2	11445.3	2.65871e+06	13455	115606	30675	260666	127648	55577.3	225657	39140.6	511913	131408	126319	51423.5	164732	293068	227336	192417	51926.1	158902	145445	356034	42972.3	76744.5	5045.98	7677.66	47911.3	7795.8	20464.2	21652	758367	9776.03	114426	101454	550452	534329	253811	425777	403287	317607	580893	47080.1	206131	446886	274882	265685
819.44	0	0	8509.09	39774.1	1.30166e+06	9505.74	12546.3	0	29010.2	35030.7	6211.67	10847	7890.65	232395	7828.2	15996.7	13372.7	4384.12	17293.2	39814.4	11135.9	12770.4	16379.9	14440.3	96647.4	14682	5745.95	0	16569.8	0	0	0	11837	684458	0	17245	29465	30494.1	46442.2	18323.5	75310.4	57869	19288.3	22752.8	0	29952.6	24525.3	16035.9	20656.9
819.439	0	0	441712	33301.7	530081	10054.9	5391.35	23722.3	53758.2	50486.1	14994.2	24953.6	12559.7	237457	8388.6	15996.7	13372.7	12630.2	24042.8	47594.3	4410.47	12770.4	17738.3	15503.7	234438	3711.76	0	0	0	0	7706.9	14112.5	11837	2.55489e+06	0	34457.6	29465	81726.3	125735	21853.3	31863.2	22357.7	34890.2	10150.1	0	32400.5	33235.2	4837.32	15181.4
820.446	0	0	29680.8	0	566573	0	0	0	0	22738.1	8874.48	18351.9	7168.47	10925.5	12521.6	5545.39	28095.5	8470.27	17024.1	0	0	88635.1	55559.6	50576.3	53826.4	0	0	1379.33	0	14860.4	0	23349.8	0	1.8495e+06	102953	0	0	15931.9	0	0	0	0	6532.76	0	13962.8	0	9375.19	10982.1	20586.7
820.444	0	0	0	0	5.06496e+07	0	13969.6	9334.18	31620.9	20271.8	5693.19	8482.63	10362.3	30889.7	12521.6	9542.42	21695.8	3731.95	27739	12373.9	10930.8	88635.1	24696.5	24831.4	11492.6	0	0	0	0	0	11672.8	13161	0	8.14676e+07	21569.3	7816.2	57753.6	29240.8	9683.95	35764.8	52069	33459	4554.54	34212.8	9540.76	6470.45	37920.9	38366.9	46776.3
820.444	0	0	211208	22649.2	588097	10114.3	11645.4	49757.4	239955	177918	12080.2	36743.6	24651.5	446139	24523.8	9550.7	8841.28	78378.1	122942	202835	10091.1	8976.07	10519.7	76588.7	143555	23596.4	3421.84	0	8564.66	6173.76	0	35643.5	0	1.10528e+06	3629.68	16602.9	42372.6	238139	306993	95953.8	84447.4	41906.4	296486	25486.8	6217.79	66619.3	66954.1	10657.9	49432.2
820.443	0	0	851505	24217.2	481256	14826.1	11645.4	25701.5	239955	255390	12080.2	58420.5	42981.1	634155	36247.8	9550.7	12964.6	114397	150194	262986	20155.3	8976.07	26642	64387	206243	23596.4	3421.84	0	8564.66	0	0	12371	0	1.44539e+07	16537.4	16602.9	42372.6	238139	416989	101766	84447.4	65473.4	296486	25486.8	45342.8	66619.3	66954.1	10657.9	28244.6
820.443	0	0	851505	24217.2	674829	6641.31	11645.4	16717.9	132965	154128	6999.38	24853.5	4246.67	634155	24765.2	9550.7	12964.6	17144.3	41782.5	129552	6065.93	20239	7033.58	51746.9	206243	23596.4	3421.84	0	8564.66	0	0	12371	0	1.44539e+07	16537.4	16602.9	42372.6	238139	133570	39525.4	23090	51021.8	296486	56247.8	45342.8	66619.3	66954.1	10657.9	28244.6
827.446	0	4941.89	48875.6	20774.4	2.97958e+07	0	10816.8	25997.7	123281	54706.8	34763.3	0	6202.88	10759.7	0	21711	14368.6	9301.91	15803.7	0	41382.2	5815.22	0	0	13730.1	69646.3	11226.6	0	0	109110	20808.6	0	17190.5	8.84559e+07	0	0	0	13414.7	12371	0	0	0	0	215507	0	0	0	0	15703.2
827.444	0	0	16954.3	41382.6	2.52115e+07	25476.8	7916.7	37355.3	171990	355121	18805.5	87488.2	55329.6	233478	95011.9	79317.5	22914.9	67113.6	231549	409540	63032	45929.3	41574.6	159170	224451	93570.5	11226.6	0	0	0	14860.5	0	17190.5	9.4331e+07	12468.3	8890.14	108280	872857	147665	158396	235664	263075	528942	215507	40701.1	227405	161873	120739	159434
827.447	0	2315.52	7443.76	0	2.70765e+06	38173	11559.4	200897	80105.3	34822.1	29356.2	90943.9	69107.6	108745	45385.2	22985	32068.6	30995.8	117872	78382.3	289566	28437.3	43213	53485.1	228282	98361.1	0	0	31184.6	0	7989.1	17854	0	1.85115e+06	131098	20847.9	101660	321256	96996	42914.8	110352	34017.2	128666	115322	18158.9	27483.4	140031	148189	163380
827.448	0	2315.52	7443.76	0	710011	38173	11559.4	200897	64839.5	34822.1	29356.2	94304.9	69107.6	108745	44799.7	56742.3	32068.6	30995.8	117872	139441	289566	21210.8	43213	53485.1	225313	98361.1	0	0	31184.6	0	7989.1	17854	0	1.85115e+06	131098	20847.9	101660	321256	175917	42914.8	110352	76092.2	128666	114987	18158.9	42617	140031	148189	163380
827.446	0	0	7443.76	0	679849	38667.8	23901	200897	80105.3	154763	27913.1	193965	69107.6	288034	128944	191956	22835.6	125323	186810	79450.2	289566	21210.8	43213	92433.1	187328	98361.1	0	0	31184.6	0	0	311531	0	1.85115e+06	131098	20847.9	101660	531758	464805	97795.2	252205	250186	224843	439781	11318.8	166209	330562	164228	191606
827.44	0	0	3220.73	0	1.69222e+06	38667.8	0	46691.5	80105.3	143712	27913.1	171283	35689.3	295840	128944	168612	11130.6	116387	161059	80875.7	42601.6	0	25693.3	92433.1	174447	17324.4	0	0	0	0	0	25475.9	0	1.83592e+06	40438.5	4222.22	70538	461687	405927	97795.2	243562	249004	222834	390117	9068.54	155434	288763	164228	171406
829.462	0	0	0	36237	3.34718e+07	0	21912.8	9374.84	34615.9	13062	11967.4	8930.71	18555.3	0	18481	53851.8	16750.7	0	0	14413.5	190737	6180.05	0	16343.7	0	122223	4239.35	0	19423	159296	30765.2	0	32082.8	8.66097e+07	0	2492.24	109635	12267.7	0	0	29293.3	0	7745.58	18957.6	24584.2	9867.3	12482.7	0	42625.2
829.462	0	0	16740	36021.7	2.99025e+07	35412.5	11304.8	0	130767	291230	15302.4	52516.3	64187.1	289550	14280.2	10034.5	0	0	14343.1	123650	66223.9	10208.9	72337	13139.5	219479	40315.1	0	0	0	127261	30765.2	0	29964.4	1.22306e+08	32122	13840.3	16018.2	27038	57395.8	0	0	15241.2	65360.9	18957.6	0	0	0	0	22699.3
829.461	0	0	5142.69	10640.7	1.4069e+06	153287	19654.5	60216.5	418688	965848	73216.5	210481	230018	809708	126137	18826	54201.2	81952.7	127697	906490	292520	65955.7	241853	137521	1.11152e+06	76702.8	0	0	0	12171.3	9154.72	0	0	1.71793e+06	37142.5	25424.8	89635	219027	179965	56893.1	54700.9	66875.5	139177	34476.9	92588	32886.9	28720	6760.54	15653.1
831.478	0	0	0	15148.5	2.23848e+08	0	40281.6	0	10867.6	8347.94	2484.37	0	0	0	13425	0	0	0	0	0	47288.7	0	0	8732.09	5503.98	50329.9	4189.31	1712.34	1968.57	15252.5	9728.82	0	17711.2	4.79452e+08	0	16522.2	15297.4	0	0	0	0	23873.8	0	0	0	0	0	0	0
831.478	0	0	0	62625.2	1.28855e+07	4204.02	29828.4	0	10867.6	3879.03	0	0	0	0	13425	0	0	0	0	0	14414.1	0	16028.6	8732.09	5503.98	50329.9	4189.31	0	1968.57	41317.3	14632.1	0	64232.3	1.74241e+07	0	12185.2	0	0	0	0	0	0	0	0	0	0	0	0	0
831.478	0	0	12146.1	62625.2	7.09133e+07	4204.02	29828.4	8487.7	0	3879.03	8437.08	0	23270	0	10780.4	14407.9	44553.2	0	0	0	34765.5	9191.14	77065	8732.09	5503.98	13832.6	4189.31	0	1968.57	41317.3	15919.4	0	64232.3	1.51128e+08	8699.5	12185.2	0	0	0	26245.7	0	75979.3	0	0	26692.8	0	0	30630.6	39993.4
831.477	0	8414.12	139967	19172.5	6.88556e+07	54154.6	35715.3	15033.3	35093.8	65053.3	9448.33	72179.3	18665.8	111928	48012.3	29860.9	8187.07	23118.6	49242	34560.3	49531	13740.4	20592.9	41470.8	53638.5	36752.3	0	5003.96	0	15271.6	9415.79	7503.5	11105.5	1.37815e+08	68869	45283.5	295670	186555	164861	15444.7	38088.3	35377	71941.8	81212.7	33462.3	36059.9	33919	34615.6	46316.3
832.481	0	0	0	12370.6	1.13636e+08	0	18543.6	240225	646978	458821	325629	13282.4	93140.3	0	0	3791.9	12879.4	14661.8	0	0	0	19184.8	27272.2	3663.19	0	0	13966.3	0	0	874832	6418.12	27715	14992	2.49192e+08	0	43457.3	0	0	31869.1	0	0	0	0	0	0	0	0	0	24807.4
832.482	0	4280.94	88222.6	0	3.17724e+06	15325.3	39355.8	14464.1	96207.4	83615.7	25947.7	22888.2	13813.2	160079	43841.7	38663.5	13432.4	40386.5	55645.3	89832.5	22682.9	56413.3	11734.3	29329.7	139757	29139.6	0	0	25089.3	8560.46	0	191433	0	2.13765e+06	32541.4	66236.9	144236	268222	139312	101822	208401	89532.9	183708	48549.3	0	79289.2	93886.1	25799.2	17372.3
832.481	0	0	81312.4	0	1.48838e+06	10841.7	39355.8	14464.1	96207.4	83615.7	4155.13	22888.2	13813.2	160079	43841.7	22285	4594.09	40386.5	55645.3	89832.5	22682.9	5501.74	15777.9	27855.3	139757	29139.6	0	0	25089.3	2990.86	0	201935	0	532704	17494.3	66236.9	159349	268222	139312	101822	208401	89532.9	183708	68676.7	8190.88	79289.2	93886.1	25799.2	17372.3
851.446	0	0	0	20295.1	6.608e+07	6941.18	0	15417.1	67615.4	21623.7	50366	19218.9	0	12503.1	14773.3	0	0	0	10815.3	12616	4351.3	12626.1	19312.8	0	58535	20167.7	0	0	0	85201.1	8062.61	5952	0	1.16875e+08	0	0	5508.4	0	9997.3	23347.3	26570	0	4013.04	50845.2	0	0	21436.1	13207.7	10953.7
851.442	0	0	0	10093	802726	41371.9	11621.6	78974.7	49177.1	18473.1	15240.3	85764.9	38517.9	70226.1	34624	35601.3	46262.1	15760.6	41815.3	60370.4	184503	35439.9	34698.3	72839.9	146919	21966.4	52638	0	0	0	0	0	0	498363	189884	16241.2	52006	98654	46947.7	45506.1	21667	47603.6	83280.3	68030.3	19520.3	25067.3	181643	17144.6	35244.6
853.46	0	0	0	14131.8	4.01765e+08	0	0	0	0	16293.7	0	31261.5	7192.3	0	0	14053.5	0	0	0	9710.71	0	0	0	29213.6	24859.7	0	0	0	0	11427.8	9568.36	0	0	5.89083e+08	0	0	6493.42	14293.6	9117.83	0	0	0	10658.1	0	9673.49	0	7914.68	22292.2	9211.12
853.461	0	0	16168.6	22922.1	2.85449e+07	0	16730.2	60844.1	387063	1.58873e+06	0	17378.9	0	2.2179e+06	38744.3	0	36571.2	8801.6	119998	1.13448e+06	15476.7	13526.8	24811	252880	1.28564e+06	11951.1	0	0	0	0	8137.38	12015.7	12528	3.80465e+07	0	43427.6	60846	7.47422e+06	619379	193595	254490	344223	3.90013e+06	291782	0	96206.7	178714	36156.7	56583.1
853.458	0	0	21612.1	8515.19	4.03975e+06	0	12966.1	7433.25	12938.7	17331.2	9252.44	14976.7	14248.4	33858.4	69570.2	142684	114022	40027	14748.6	12775.8	24143.2	9982.65	20492.8	250445	19436	10732	0	0	0	0	0	12941.8	8609.57	2.61551e+06	29231.8	26086.5	28097.8	5977.83	14257.3	15694.4	33737.9	74812.9	17154.2	38313.6	63583.8	22521.4	23103.9	16386.6	74853.5
853.46	0	0	25023.4	8515.19	6.88396e+06	8011.09	23041.3	14035.8	18076.5	14835.4	9252.44	15821.3	14248.4	31548.5	89535.2	216545	187750	58339.1	21811.4	30773.3	24143.2	9982.65	37174	263964	16192.3	10023.6	0	0	4351.91	4084.17	0	0	23592.1	1.23881e+07	77688	26086.5	8427.71	22398.2	14257.3	23817.1	34341.2	74812.9	17154.2	38313.6	47711	22521.4	20163.8	26571	74853.5
853.457	0	0	0	0	1.62881e+06	9082.46	8754.96	7014.76	42694.4	53859.7	4721.54	33795.5	13822.2	35525.9	15450.2	21955.5	25794.8	11433.8	41943.9	41771.7	105399	0	37174	35290.1	42164	3589.62	0	0	0	4084.17	0	0	0	2.05851e+06	77688	7536.53	25806.6	133995	24678.1	15373.7	19715.9	21527.8	130322	14480.5	0	22521.4	14129.2	44348.2	4972.51
854.464	0	0	39656.5	6991.26	2.13218e+08	0	0	0	0	0	0	9831.17	0	0	0	0	0	0	0	8617.16	0	0	0	0	0	12530.4	0	0	0	0	0	82948	7213.43	2.98559e+08	0	0	0	0	0	0	0	0	0	0	0	0	0	0	0
854.465	0	0	39656.5	6991.26	1.44364e+06	0	0	0	0	0	0	9831.17	0	0	0	14861.7	16614.8	0	0	8617.16	14573.3	0	0	0	0	19564.5	0	0	0	0	0	82948	14368.9	2.69869e+07	10467.3	12493.4	0	0	0	0	0	0	0	0	0	0	0	0	0
854.465	0	0	39656.5	0	3.21371e+06	0	0	0	0	0	0	9831.17	0	85135.8	0	22614.5	16614.8	0	0	8617.16	14573.3	0	0	0	0	8557.06	0	0	0	0	0	82948	0	4.35256e+06	10467.3	12493.4	0	170950	0	0	18525.6	0	0	0	0	0	0	15655.6	0
854.465	0	0	0	0	1.01439e+07	0	0	0	114017	436521	0	9831.17	0	631689	0	22614.5	16614.8	0	0	318126	14573.3	0	11160	46061.9	322812	8557.06	0	0	0	0	0	9466.51	0	1.15126e+07	10467.3	13239.8	0	437714	128826	22787.4	81503.8	106374	292010	21043.1	0	20327.8	46494.1	15655.6	0
854.465	0	0	0	0	7.34955e+06	0	7953.49	0	114017	436521	0	0	0	631689	7283.73	22614.5	16614.8	0	0	318126	14573.3	0	11160	46061.9	322812	8557.06	0	0	0	0	0	9466.51	0	8.22797e+06	10467.3	13239.8	0	437714	128826	22787.4	81503.8	106374	292010	21043.1	0	20327.8	46494.1	15655.6	0
854.465	0	0	0	10189.4	1.50348e+07	0	7953.49	14121.8	114017	436521	0	0	0	631689	10487.5	22614.5	7490.29	0	0	318126	11166.2	0	11160	46061.9	322812	0	0	0	0	0	0	22987.1	0	1.99097e+07	0	24373.6	10163.9	1.5925e+06	128826	22787.4	81503.8	106374	1.24471e+06	21043.1	0	62832.3	83677.7	15655.6	0
854.465	0	0	20368.1	37927	528331	0	13674	2570.84	25372.5	50444	8079.45	10950	0	0	58880.2	113095	48957.4	39366.6	0	19662.2	20957	20267.1	39308.9	156819	7282.34	0	0	0	0	61191.5	16920.2	510869	23658.4	4.9946e+06	9386.42	19119.8	16963.1	30663.8	18124.4	13719.3	51934.1	23455.5	0	50229.1	18228.8	52984.7	23930.3	38537.7	71363.9
854.465	0	0	20368.1	3003.01	567596	32517.1	6161.48	2570.84	11405.4	20102.2	0	13371.5	0	7635.56	58880.2	113095	48957.4	39366.6	3687.62	44263.6	8493.46	20267.1	39308.9	156819	7282.34	24035.6	0	0	0	107580	16920.2	510869	23658.4	3.76374e+06	35962.4	13532.3	16963.1	26508.4	27049.6	20827.5	51934.1	23455.5	10117.4	50229.1	35172.4	59084.9	33877.7	38537.7	71363.9
854.465	0	0	20368.1	3003.01	1.87498e+06	32517.1	5224.2	2570.84	54560.2	20102.2	18583.8	13371.5	0	26433.1	14483.5	47576.7	30915.4	39366.6	4247.81	44263.6	11421	20267.1	39308.9	51394.8	51139	24035.6	0	0	0	107580	0	372629	23658.4	1.53871e+06	35962.4	13532.3	65609.4	26508.4	27049.6	20827.5	51934.1	23455.5	74850.4	50229.1	35172.4	45016.3	33877.7	38537.7	50644
404.208	0	22434.2	134242	56590.8	207231	2.31588e+06	143251	1.92424e+06	1.35928e+06	153413	3.33847e+06	989278	1.76672e+06	1.82232e+06	1.17983e+07	1.53467e+07	4.84075e+06	3.14159e+06	5.28691e+06	874406	6.5556e+06	8.4156e+06	2.48354e+06	6.74579e+06	1.0574e+06	1.302e+07	63016.4	10828.1	9289.32	42660	87489.7	105877	12170.4	1.52541e+06	1.84433e+07	660812	5.06467e+06	661876	2.31532e+06	2.52854e+06	4.32635e+06	1.04651e+07	142343	1.59897e+07	4.12607e+06	8.43643e+06	1.17233e+07	7.51139e+06	2.37879e+06
502.246	0	27001.7	2.59243e+06	94069.4	340990	983382	635031	3.63037e+06	2.38571e+07	3.21624e+07	3.27985e+06	418006	2.84353e+06	3.11367e+07	1.0521e+07	912291	835140	3.6303e+06	1.54101e+06	581910	9.37073e+06	2.01216e+06	4.28109e+06	2.78324e+06	3.66899e+07	3.57272e+06	16287.6	44176.9	14793.2	56755	67653	7.27815e+06	66282.7	455880	742517	552015	1.49886e+07	6.15698e+07	7.88324e+06	1.51527e+07	4.41371e+06	7.83883e+06	2.96936e+07	2.09999e+06	2.8561e+06	8.89787e+06	1.23425e+07	9.46895e+06	1.21246e+07
1040.5	0	0	20647.1	0	28583.5	2.50951e+07	0	4.43306e+06	5.2399e+08	4.92221e+08	1.2757e+08	4.34664e+07	5.06571e+07	7.03687e+08	3.15225e+07	4.33299e+06	212904	3.91786e+08	2.01012e+08	4.75321e+08	4.49492e+06	675899	9.02354e+07	6.44864e+07	6.95604e+08	1.92435e+06	32665.8	29554.5	0	0	0	8439.93	0	18777	1.00441e+06	0	1.35391e+08	6.34878e+08	1.6866e+09	3.41574e+08	4.61601e+08	6.25813e+08	4.76682e+08	4.56736e+08	8.3082e+07	1.07388e+09	1.62769e+09	2.59278e+08	3.56874e+08
281.188	0	3292.05	158509	7054.97	64022.1	15501.8	584914	63104.5	8261.13	5772.51	73104.6	31545.4	42741.9	0	5267.53	19775.4	14010.4	30233.9	4960.03	5057.79	25229.2	43386.1	55897.2	18807.2	0	4734.49	4270.85	5752.93	0	15762.7	0	131499	0	23992	6164.18	690083	178859	13931.6	32659.5	43732.3	20702	45810.1	9380.13	149502	21375.7	25095.4	109833	219688	18741.9
281.189	0	3292.05	158509	0	64022.1	15501.8	814681	32805.1	7666.05	3584.79	5544.1	3491.64	4720.98	0	5267.53	0	5956.21	0	4960.03	5057.79	7263.65	4481.92	6738.74	18807.2	0	4672.26	4270.85	5752.93	11491.6	15762.7	0	131499	0	23992	2177.82	690083	34211.3	11951.9	10034.5	9421.08	19728.8	8814.14	0	3553.03	5691.73	0	3905.66	5254.67	3497.35
282.191	0	0	7288.67	34420	25677	3883.15	436496	32376	7593.53	3351.59	3968.81	1333.97	4193.26	4157.6	0	1683.61	0	0	8748.65	2669.46	15796	4228.2	4111.38	7560.55	2699.57	6484.25	5567.78	7246.11	154267	9032.71	12984.5	2726.19	13524.9	27198.8	4961.56	668250	11203.9	2694.83	0	7137.94	6420.83	1941.54	4813.96	9221.57	26050.9	2229.53	1897.17	2426.05	0
282.192	0	0	81803.7	26121.9	10939.2	7237.73	1.07122e+06	73911.7	7593.53	3351.59	15398.3	1333.97	6317.27	7768.96	563.617	1683.61	0	0	8748.65	3374.4	11108.7	4228.2	2684.63	359.339	1631.49	1918.42	5567.78	5652.81	126143	12968.1	12984.5	5306.74	41242.4	20939.4	4961.56	668250	11203.9	4702.27	0	3856.91	15669.8	4110.35	4813.96	9221.57	57728	2229.53	1897.17	2426.05	0
282.192	0	0	81803.7	26121.9	6368.12	11640.4	2.67645e+06	73911.7	7593.53	3351.59	15398.3	1333.97	6317.27	7768.96	563.617	1683.61	0	0	8748.65	3374.4	11108.7	4228.2	2684.63	359.339	7616.9	567.067	0	5652.81	126143	12968.1	8251.02	31426.4	41242.4	9125.85	4961.56	1.30024e+07	17210.4	4702.27	0	3856.91	8656.23	4110.35	4813.96	9221.57	51201.7	4429.4	18409.2	18901.8	1215.07
282.193	0	0	81803.7	76512.1	0	1764	5.10415e+06	8086.12	7593.53	2946.47	3746.3	0	1101.67	7768.96	563.617	1683.61	9717.35	706.13	8748.65	2669.46	15796	4228.2	2684.63	1926.24	7616.9	1946.06	0	5652.81	88796.2	12968.1	8251.02	50220.4	41242.4	0	7281.05	1.21589e+06	7291.78	4201.99	5015.9	3856.91	4761.64	4110.35	2119.06	6024.24	15723.3	2109.55	18409.2	18901.8	1215.07
365.211	0	0	6977.39	20500.5	8642.95	0	1.99314e+06	88998.4	0	0	6249.63	0	0	6261.32	0	0	0	0	0	0	7172.34	0	0	0	0	0	5263.27	0	102612	9689	280949	2812.26	54195.4	18697.5	0	1.20567e+06	41719.5	0	1981.05	18465.9	12020.2	7679.99	0	7256.33	13026.5	0	0	0	0
369.242	0	0	29449.8	107200	180068	0	3.4377e+06	0	15958.6	11765.6	8700.22	0	0	0	0	0	0	0	0	0	0	0	0	0	0	0	0	0	9087.65	0	68355.7	9560.98	95810	99438.7	0	2.62636e+06	0	0	2685.98	0	0	0	0	0	0	0	0	0	0
370.221	0	0	7126.6	0	0	0	791293	21216.4	6126.7	5861.98	0	0	0	4954.96	7584.04	0	0	0	5725.14	0	7280.45	0	7951.41	5932.25	8216.68	0	0	0	10232.6	0	8824.13	12015	0	0	0	1.37301e+06	12911.6	0	0	0	0	0	0	0	212198	6543.68	0	0	0
375.213	0	0	18635	14117.5	1950.39	0	481126	5576.73	0	0	0	0	5568.73	1577.7	1833.91	0	0	866.344	1776.36	0	0	0	1583.95	0	0	0	5894.55	0	0	33724.1	10565.6	9965.73	6287.04	30116.4	0	1.29412e+06	6130.68	1184.93	9627.74	15366	2059.29	0	0	0	24979.5	0	10827.7	0	0
376.246	0	0	0	0	0	0	923829	0	0	0	0	0	0	0	0	0	0	0	0	0	0	0	0	0	0	0	0	0	0	0	0	0	1618.98	0	0	128065	0	0	0	0	0	0	0	0	0	0	0	0	0
391.21	0	0	9694.2	4034.1	0	0	1.15539e+06	0	0	0	0	0	0	0	0	0	0	0	0	0	0	1076.14	0	0	0	0	0	0	4483.96	2466.3	1605.74	9091.07	5932.37	11034.8	0	379700	0	0	0	0	0	0	0	0	2161.16	5153.54	0	0	0
391.227	0	1064.66	19886.8	91100.5	8205.45	0	601923	11954.5	11040	5300.04	0	2950.92	7305.39	13477.2	12255.8	9831.52	2383.03	5325.96	10780.4	11206.1	0	3322.26	3312.78	9516.81	8920.36	0	102738	0	48401.5	24969.6	24860	47441.7	15591	10765.2	21641.9	839834	34802.8	32080.8	0	15439.6	28582.9	12689.1	10623.5	6082.34	83678.9	7834.5	15750.8	17979.6	12602.5
408.237	0	0	23783.1	0	0	0	2.16093e+06	0	0	0	0	0	0	0	0	0	0	0	5531.41	0	0	0	0	0	0	0	0	0	0	0	0	45179.4	0	0	0	1.22635e+06	11097.9	0	0	0	0	0	0	0	0	0	0	6311.31	0
637.304	0	7012.34	18520.8	19204.3	16820.5	0	2.3106e+06	55051.3	30181.5	436580	27924.4	42748.8	76649.5	171389	27813.3	22347.2	116052	36149.5	26327	225847	177389	57423.5	83131.8	39098.5	275456	26698.6	0	3704.8	30860.8	11686.9	7982.38	68878.7	32325.9	25301.8	40022.1	964681	274376	207684	57321.4	87256.8	138593	125760	31284.8	90260.8	164795	92379.7	105195	93501.5	56128.1
654.472	0	0	0	0	0	0	7.03391e+06	57785.2	0	0	7210.94	0	0	0	0	0	0	0	35250.9	0	0	6186.76	0	0	0	0	0	0	0	6444.18	0	0	0	13676.4	0	2.56782e+06	1.13202e+06	0	0	0	85423.8	0	0	0	353346	102900	83219.5	180507	0
655.396	0	0	181444	27958.3	0	0	4.72668e+06	10646.1	58765	11240.7	20420.3	0	5748.38	0	0	0	0	0	0	0	8556.79	6160.26	9619.16	0	16784.8	0	5456.14	3666.99	12952.6	148605	10698.8	155005	17250.8	0	0	4.52637e+06	0	0	0	0	8589.83	0	0	0	0	0	0	9619.77	0
655.396	0	3973.42	225714	223502	0	0	4.38558e+07	270200	0	35608.1	22323.4	3685.34	0	0	0	0	0	9245.36	53890.8	7450.96	14855.2	12275.4	0	0	7361.99	0	241719	11634	401049	275480	44500.3	176694	121022	0	0	5.01823e+07	16719	0	8269.32	0	0	13357	0	13190.1	26232.3	18300.1	51103.6	20924.2	0
659.427	0	0	0	61377.5	50317	0	2.33317e+07	1.10399e+06	46033.2	8684.49	796487	6170.37	295382	114943	252618	307760	493612	248171	716749	52428.8	49126.9	699526	485551	119486	124212	106217	4524.07	0	7521.15	11861.9	3987.38	0	81382.8	11324.6	0	1.09292e+07	2.10046e+07	111558	34289.8	387769	1.15678e+06	185499	0	22833.7	3.65233e+06	1.76787e+06	2.22737e+06	3.11916e+06	421469
660.431	0	0	0	12018	0	0	2.2664e+06	582837	6794.37	14690.6	379591	0	130523	17629.5	93895.1	170121	198617	125344	338231	16251.4	5796.25	340675	156849	29945.4	29275.6	43554.9	0	0	128684	81339.3	10176.9	0	154438	0	0	3.40627e+06	3.94912e+06	22477.6	20415.8	199408	519119	60046.4	12867.7	0	1.6572e+06	837816	1.01966e+06	1.3776e+06	151950
682.434	0	4055.48	0	138808	13371.2	0	1.74996e+06	0	0	0	0	0	0	0	0	3846.05	0	0	0	0	15316.2	0	0	0	0	0	0	0	13288.8	6202.57	50835.4	0	188144	0	0	1.46501e+06	0	0	0	0	0	0	0	0	0	0	0	0	0
682.429	0	4055.48	0	75126.3	13371.2	0	7.13042e+06	0	4407.52	0	0	0	0	12259.4	0	0	14041.4	0	0	0	5834.65	10434.6	0	0	0	0	0	2937.31	4539.31	7547.67	29953.9	0	83480.2	0	0	1.78024e+07	0	0	0	0	19979.8	0	0	8448.87	0	2947.24	0	3740.61	5030
682.429	0	0	87162.5	36881.8	0	0	2.01593e+08	4901.32	7766.58	0	11809.5	0	6537.14	6462.11	5257.62	13996.2	14041.4	3366.6	9171.66	5450.1	0	10434.6	5539.8	0	6988.04	0	0	7926.49	91368.3	22438.1	26961.4	52912	20408.1	0	0	7.13286e+08	0	0	0	8656.88	19979.8	11651	2906.9	11609	20740.1	9528.22	11829	6653.37	5030
683.433	0	0	90082.4	52212.6	0	0	7.91858e+07	16265.9	0	0	0	0	0	6509.81	11147	0	2914.66	2559.4	0	0	0	0	0	0	0	0	0	0	32258.1	66278	10869	16143.9	65974.5	0	0	3.10851e+08	0	0	0	0	8125.39	0	0	0	0	0	0	0	0
687.385	0	0	0	0	0	8698.44	2.40727e+06	40514.2	57097.1	48305	41637.8	0	19190.4	0	0	12418.6	0	0	0	0	0	0	0	0	0	0	10707.5	0	0	75483.1	0	13860.9	0	0	0	3.15458e+06	0	0	0	0	0	0	0	0	0	0	0	0	0
687.387	0	0	68908.6	86008.9	162072	11629.7	3.28244e+08	32845	28423.4	0	12995.1	6149.68	22941.6	70065	15200.9	0	12038.8	24374.3	5793.96	16406.8	0	27894.1	27324.3	0	30098.3	3425.35	209396	5051.64	21779	16041.2	12661.8	6488.28	69890.9	0	50457.5	9.45605e+08	113967	10188.8	12802.2	22638.7	19305.8	83838.7	2938.66	17989.4	20519.9	54674.9	39036.2	10762.9	71236.6
688.389	0	0	0	14906.7	6219.71	0	798381	5337.04	28463.6	11820.1	6835.75	12112.9	0	9446.39	14393.9	40307	6922.27	5291.45	23119.4	12413.8	4079.84	25059.8	13418.5	24580.7	9868.5	4690.95	28021	0	0	20241.4	0	0	13111.7	15107	8635.01	1.46289e+06	21103.2	11993.6	12988.2	30530.6	67584.9	21371.1	3060.21	11354.5	18108.2	17286.9	23587.2	48897	11528.2
688.389	0	0	9620.1	31095.6	6219.71	0	1.34391e+08	5337.04	12120.8	11820.1	0	5040.19	0	4956.94	4520.35	11906.7	4749.09	5291.45	6300.21	4808.09	0	25059.8	13418.5	7888.73	4407.13	4690.95	28021	0	29102.4	0	0	12882.2	13111.7	15107	8635.01	3.83891e+08	21103.2	11993.6	0	20956.5	21949.1	31290	0	3630.04	30329.6	17286.9	10717.3	13447.7	13779.4
688.389	0	0	9620.1	78536.8	14893.7	0	1.80795e+06	5337.04	0	9998.14	0	7462.25	6090.61	4956.94	0	11906.7	7024.3	5291.45	0	4808.09	6393.08	13068.6	8456.86	12219.5	9025.93	18174.5	28021	0	29102.4	20851.1	17685.1	12882.2	50168.3	15107	8635.01	7.0777e+06	21103.2	10166	10896	8146.3	21374.1	6117.42	0	14420.4	15279.8	13707.7	7654.22	21125.5	6632.58
688.388	0	14031.3	4918.88	78536.8	28145.1	22886	2.51695e+06	60205.9	0	9998.14	13131.5	10564.4	12362.3	0	27609.6	67672.8	12481.8	11365.6	17707.4	23501.1	12063.7	31900.9	11391.5	12219.5	9025.93	17653	0	0	20141.9	20851.1	17685.1	12882.2	50168.3	55850.5	7913.95	1.74716e+06	206083	10166	10896	43236.5	91223.9	38127	0	85597	15325	25703.9	11956.8	64617.6	23741
689.402	0	0	0	0	0	0	1.627e+07	0	0	6586.18	0	0	0	0	0	0	0	0	0	0	0	0	0	0	0	0	0	0	0	40017.9	0	41110.2	0	0	0	1.77791e+07	0	0	0	0	0	0	0	0	0	0	0	0	0
689.4	0	0	109225	10849.3	14820.4	0	4.86261e+07	0	6519.9	0	0	0	0	0	1945.97	8023.68	0	0	4078.04	0	14993.6	0	0	0	0	0	0	0	0	19996.4	4923.33	124187	15608.7	9925.81	0	6.29083e+07	0	0	0	0	0	0	0	0	0	0	0	0	0
689.398	0	0	13657.6	29504.6	8749.85	0	5.20811e+07	8549.76	13772.7	0	7870.72	0	0	9542.54	0	0	0	0	0	0	0	0	0	0	0	0	2697.01	0	14285.9	16401.8	63982.9	12234.4	71741.4	0	0	1.10179e+08	182987	0	0	0	0	0	0	0	13436.4	0	10810	0	0
703.356	0	0	251984	15980.1	201598	0	2.86539e+07	9637.16	16943.9	12258.4	24432.8	5697.64	11169.4	22794	20442.3	25993.5	35256	7274.18	36890.4	3142.2	35669.8	12641.5	6944.01	21502.7	10737.7	14125.9	4710.51	7019.36	17508.4	44308	8812.31	367859	14404.3	131225	11453.3	6.51411e+07	51996.2	34889.7	23013.6	25482.7	42868	2565.01	13289.8	44395.5	13951.7	21780.5	15335	23893.9	17668.9
719.375	0	0	7680.66	0	0	0	3.52658e+07	0	0	0	0	20147	0	0	0	0	0	0	0	0	0	0	0	11843.2	0	0	0	0	0	0	0	1.81178e+06	0	29628	0	3.17087e+07	0	0	0	0	0	0	0	0	0	0	0	0	0
719.375	0	0	203453	12762.7	13511.5	0	1.49385e+08	0	25301.4	5220.97	8011.67	20521.8	0	7989.3	0	10981.5	0	0	0	0	7734.87	0	7709.43	11843.2	0	10452.4	118657	0	71825.6	120306	0	1.81178e+06	15247.6	370222	130394	3.92149e+08	0	0	11221.1	0	0	0	0	6299.66	17569.8	0	11311.5	11369.5	9502.62
720.38	0	6129.36	14699.2	0	0	0	3.63268e+06	0	0	3551.91	0	0	0	5593	0	0	0	0	5548.16	0	19953.4	5151.17	6448.83	0	0	0	0	16148.8	0	6654.25	6370.11	11599.4	6742.13	0	0	4.8872e+07	36477	9223.61	0	0	27458.4	24440.7	0	7370.64	2790.7	6144.34	25229.2	7063.27	0
720.378	0	0	0	0	0	0	9.91247e+06	0	0	0	3241.12	0	0	0	0	0	0	0	0	0	0	0	0	2346.31	6507.17	0	0	0	2282.64	0	0	816039	0	48098.1	0	1.41572e+07	0	4682.77	0	3869.34	3281.58	0	0	3686.41	2790.7	0	0	0	0
720.379	0	0	8444.21	4174.21	0	0	1.79771e+07	0	0	0	3241.12	0	0	0	4899.22	1916.94	2313.22	0	5716.19	0	0	2197.64	5557.67	4691.87	6507.17	0	0	0	3836.81	0	6616.85	489940	7744.17	48098.1	6207.88	2.26217e+07	0	4682.77	0	3869.34	3281.58	4557.67	0	3686.41	10624.6	6866.05	4662.23	6565.23	0
720.379	0	0	8444.21	4174.21	0	0	2.7644e+06	0	0	0	3241.12	0	0	0	4899.22	1916.94	2313.22	14537.5	5716.19	0	0	2197.64	5557.67	4691.87	6507.17	2027.34	0	0	13076.7	0	6616.85	489940	7744.17	48066	6207.88	2.26217e+07	0	4682.77	0	22016.4	3281.58	4557.67	0	3686.41	81572.2	15440.5	21873	6565.23	0
720.378	0	0	46195.9	13019.3	0	0	4.3114e+07	6492.29	9433.87	0	11295.2	0	0	11006.6	46226.1	36110.5	23244.7	57389.9	52729.9	0	0	47680	5557.67	12298.9	7009.99	2027.34	11703.1	0	13076.7	16929.6	5380.94	691063	12996.1	33491.6	37107.5	1.6356e+08	35698.8	4682.77	6770.73	27633.1	36780.1	6058.33	0	3686.41	90839.9	60733.2	95187.6	28325.1	0
723.406	0	0	21128.1	7793.3	0	0	7.51738e+07	0	0	0	4841.44	0	0	0	0	0	0	3364.89	0	0	0	0	0	0	0	0	4417.21	2985.44	0	0	30149.1	25854.4	10983.6	21033.3	0	1.78795e+08	0	0	0	0	0	0	0	0	27340	0	0	0	0
723.407	0	11954.4	28065.4	254139	17603.4	7058.4	2.52495e+06	297529	330301	452781	449941	427313	424714	779017	458341	288541	258043	223784	327549	290634	495039	441794	195766	177005	467772	69706.5	3288.56	12980.3	96034.5	107408	145959	209100	94275.2	53189.7	39691.6	1.2161e+06	139806	698707	830874	2.49246e+06	3.04485e+06	1.23514e+06	449345	1.47421e+06	140798	1.51457e+06	1.74144e+06	1.33949e+06	350836
736.404	0	15021.8	92362.4	36971.1	415991	718597	4.75201e+07	6.69985e+06	7.52005e+06	1.3986e+06	2.11464e+08	2.94852e+06	5.86039e+06	8.59007e+06	1.20947e+07	1.22913e+07	8.58536e+06	1.39599e+07	2.90859e+08	6.22042e+06	327230	1.77655e+07	6.50549e+06	1.52105e+07	9.53704e+07	1.27912e+06	15822.8	27535.6	9433.3	69384	13253.1	443590	181495	269249	1.89639e+06	2.68164e+07	2.14982e+07	5.61348e+06	5.81723e+06	1.68535e+07	2.39629e+07	1.1453e+07	1.55642e+06	8.5029e+06	3.27514e+07	2.51737e+07	3.61436e+07	3.32611e+07	1.36925e+07
290.175	0	0	11017.2	0	0	80884.3	0	3.96822e+06	0	0	77396.3	0	9531.02	0	0	2497.93	0	7414.36	9131.42	0	59829.8	0	10615.6	4486.51	0	27520.1	19789.4	1811.99	5866.56	7311.9	0	0	0	0	13483.4	7319.89	85544.2	0	0	0	0	5833.64	0	17957.2	2.28394e+06	0	10577.8	6936.4	0
464.158	0	0	3878.49	185570	41049.6	636439	548460	449018	932427	586455	3.00893e+06	972840	1.00824e+06	1.00819e+06	1.56481e+06	605049	771767	1.78318e+06	921866	938308	260714	1.03581e+06	858437	563302	478294	440653	7666.81	0	0	11546.9	60718.4	0	90434.6	205875	4.00848e+06	609942	2.0884e+06	742138	538614	802172	1.01755e+06	4.07621e+06	403341	994721	1.56775e+06	2.9395e+06	3.04212e+06	3.05824e+06	852826
464.157	0	0	89246.3	15551.8	78922.2	343423	139619	2.04577e+06	6.19361e+06	1.43679e+06	567551	1.6094e+06	4.26983e+06	770001	858799	92946.7	381559	399166	920441	1.55255e+06	43569.5	480525	542629	428698	228402	356566	73473.7	0	36369.5	0	7162.06	88156.2	0	27621.3	1.09818e+06	175581	682354	114826	487844	663105	476115	802086	52354.2	444317	940083	416523	588096	882878	741879
481.222	0	57656	7017.83	21051.3	152852	1.12995e+06	22650.2	1.7763e+07	1.14116e+07	4.43076e+06	1.82292e+06	821857	1.51682e+06	1.25722e+07	284545	304849	133325	1.68974e+06	679222	7.723e+06	1.36735e+06	153586	531680	1.12472e+06	1.72276e+07	347404	41054.2	34711.1	0	29127.9	0	0	12948.4	427488	4.01074e+06	14740.4	1.11502e+07	7.05953e+06	2.39029e+07	1.78802e+06	7.6743e+06	1.9132e+06	6.49703e+06	7.77271e+06	3.69428e+06	2.44327e+07	3.91713e+07	1.29612e+06	2.97074e+06
481.222	0	57656	7017.83	21051.3	152852	1.12995e+06	22650.2	482045	3.24586e+06	1.07692e+06	1.82292e+06	821857	1.51682e+06	3.3381e+06	284545	304849	43810.6	1.68974e+06	679222	1.06993e+06	1.36735e+06	153586	531680	1.12472e+06	3.63717e+06	347404	83218.9	34711.1	0	29127.9	0	0	12948.4	114044	705274	14740.4	1.11502e+07	2.2304e+06	6.06066e+06	1.78802e+06	630928	1.00886e+07	682724	1.73062e+06	3.69428e+06	4.26665e+06	6.44266e+06	1.29612e+06	2.97074e+06
490.71	0	0	389180	0	0	7.88505e+06	0	4.93536e+07	3.5216e+07	3.82373e+06	5.12982e+07	4.00962e+06	7.85983e+06	3.66171e+07	4.32467e+06	1.71531e+06	770319	6.48733e+07	3.75476e+07	7.03668e+06	1.86554e+06	2.82772e+06	8.05795e+06	5.94379e+07	4.43537e+07	1.33887e+06	12802.4	0	0	0	0	438942	0	0	6.35601e+07	49512.7	1.43865e+08	4.87555e+06	3.99666e+07	4.76315e+07	8.2312e+07	8.76253e+07	1.79587e+06	1.00811e+08	2.40968e+08	2.06792e+08	2.71455e+08	7.28925e+07	6.80372e+07
500.236	0	0	3.07809e+06	0	7.10451e+06	1.59532e+07	36046.5	2.44811e+07	1.14306e+07	1.93793e+07	1.02218e+07	4.50641e+06	6.77269e+06	1.83754e+07	1.35181e+06	834691	260912	7.6927e+06	9.86093e+06	1.88797e+07	6.76042e+06	343166	5.38692e+06	5.991e+06	1.85508e+07	1.01058e+06	36231.8	471784	26726.6	44563.2	11709.7	3.10512e+07	15180.1	1.07326e+07	2.24678e+07	227428	1.10416e+08	1.78488e+07	1.67697e+07	9.8067e+06	8.57183e+06	1.80783e+07	1.29278e+07	2.20506e+07	2.36556e+07	3.96578e+07	4.29968e+07	2.66491e+06	5.2037e+06
502.256	0	35835.6	121004	69851.1	17467.5	353833	40213.1	1.081e+06	1.20831e+06	275491	631337	497681	2.26545e+06	189224	196215	324875	781855	577061	563897	100756	2.38429e+06	684506	846650	152339	259332	27865.9	39288.6	144694	44084.8	63293.8	64624.6	83060.1	122721	70114.5	936381	0	4.46483e+06	534006	6.40796e+06	1.90521e+06	8.13699e+06	2.42648e+06	4.01087e+06	7.21513e+06	210214	4.8225e+06	8.03632e+06	7.3172e+06	2.32999e+06
550.23	0	16060.7	20799.7	55106.6	241971	3.56786e+06	18766.5	4.5307e+07	4.55478e+06	1.69164e+06	5.61441e+06	1.95863e+06	5.57387e+06	2.96275e+06	1.60224e+06	262892	320656	3.25692e+06	3.78214e+06	2.33046e+06	1.49342e+06	583666	3.62783e+06	1.81685e+06	2.5972e+06	1.11578e+06	79714.9	102192	37141	117967	10071.7	8642.89	70957.4	774159	4.75025e+06	0	9.30404e+07	1.15966e+06	1.68716e+06	1.7189e+06	982684	2.76758e+06	893335	3.13331e+06	7.1345e+07	6.30534e+06	6.97605e+06	2.74181e+06	3.73997e+06
564.244	0	929508	2.9109e+06	6659.71	46815.1	6.21962e+06	7028.53	8.62781e+07	3.42024e+06	2.51541e+06	7.36267e+07	1.54789e+06	5.27454e+06	4.0689e+06	1.66947e+06	768106	904732	6.30856e+07	6.6518e+07	3.79923e+06	1.87583e+06	1.18259e+06	5.01871e+06	4.0724e+06	4.19135e+06	1.11173e+06	6117.59	293877	23156.8	43271.8	82714.2	8.20721e+06	0	647073	4.59998e+06	41603.2	2.6642e+08	1.8447e+06	5.11378e+06	4.89324e+06	7.8022e+06	5.55721e+07	1.08682e+06	5.23657e+07	1.16545e+08	1.65019e+08	2.5285e+08	7.2032e+06	4.53108e+07
422.181	0	140583	10055.2	2.23545e+06	647989	3.81883e+06	24898.7	3.84176e+06	8.60623e+07	4.22305e+06	8.79077e+07	2.06653e+06	2.52471e+06	1.05574e+08	1.28412e+08	5.65958e+06	4.37827e+06	8.08683e+06	7.91281e+07	4.03845e+06	1.82541e+06	4.11232e+06	4.77391e+06	1.08543e+08	5.26846e+06	2.4655e+06	15894	12177.2	35660.7	34813.6	1.65393e+06	5397.06	1.24834e+06	1.62025e+06	3.56139e+08	264270	6.15359e+07	2.59947e+06	4.66631e+07	5.00227e+06	6.16011e+06	2.34333e+08	2.16445e+06	7.26805e+07	3.08276e+08	6.58098e+07	6.90075e+07	6.12207e+06	4.05512e+06
472.24	0	14009.4	9.34241e+06	26601.7	1.01692e+06	3.15301e+06	62336.3	3.90452e+06	421570	3.5141e+06	1.24612e+06	554553	657537	6.76763e+06	1.98058e+06	1.05149e+06	477928	1.35522e+06	1.52951e+06	6.08169e+06	642903	1.12712e+06	848570	2.309e+06	863293	2.39154e+06	346970	2.89859e+08	257624	108053	73912.3	4.06516e+06	17041.4	5.62194e+06	7.29158e+06	229526	3.24506e+07	6.39099e+06	7.32554e+06	2.37027e+06	2.55075e+06	5.71971e+06	4.24339e+06	3.43852e+06	986439	373366	951280	820080	3.02174e+06
472.239	0	14009.4	333219	32771.4	663320	3.15301e+06	9852.77	4.85697e+06	2.96834e+06	3.5141e+06	2.80231e+06	995761	700642	6.76763e+06	1.98058e+06	1.05149e+06	553297	1.4135e+06	714475	6.08169e+06	642903	1.12712e+06	848570	2.309e+06	8.80189e+06	2.39154e+06	346970	858492	257624	108053	73912.3	198514	0	2.19647e+06	7.29158e+06	31939.7	3.24506e+07	6.39099e+06	7.32554e+06	2.37027e+06	2.55075e+06	5.71971e+06	4.24339e+06	3.76877e+06	1.48393e+06	3.91324e+06	1.51238e+07	913479	3.02174e+06
472.239	0	14009.4	228088	11826.3	663320	3.15301e+06	6973.63	4.85697e+06	2.61084e+07	3.5141e+06	2.80231e+06	995761	700642	6.76763e+06	1.98058e+06	1.05149e+06	553297	1.4135e+06	8.52193e+06	6.08169e+06	642903	1.12712e+06	848570	2.309e+06	3.46727e+07	2.39154e+06	201863	5.63263e+07	257624	73753.7	27501.7	300790	0	2.97514e+06	7.29158e+06	31939.7	1.77601e+08	6.39099e+06	7.32554e+06	2.37027e+06	2.55075e+06	5.71971e+06	4.24339e+06	3.76877e+06	1.48393e+06	3.87667e+07	5.59674e+07	913479	3.02174e+06
506.205	0	29557.1	3335.84	506559	288762	1.42597e+06	22925.8	2.03457e+06	3.07721e+06	2.52072e+06	2.27735e+06	3.93803e+06	4.28321e+06	1.05184e+06	4.92714e+06	3.35382e+06	3.44372e+06	3.68197e+06	1.63395e+06	4.00602e+06	2.00517e+06	4.18907e+06	4.65715e+06	1.18821e+07	4.45895e+06	3.00068e+06	12694	0	101016	9148.09	168104	0	1.03163e+06	969015	1.81553e+06	85198.8	3.14212e+06	4.31792e+06	1.49011e+06	1.72726e+06	2.47589e+06	4.14714e+06	2.37629e+06	5.71369e+06	1.61673e+06	3.9879e+06	1.14553e+06	6.26339e+06	6.48674e+06
506.204	0	29557.1	206528	506559	360355	3.17964e+06	22925.8	1.70199e+06	6.8245e+07	4.3317e+06	2.65638e+06	2.67468e+07	4.28321e+06	5.46711e+07	7.37985e+07	3.35382e+06	3.52365e+06	3.68197e+06	4.64764e+07	4.90713e+07	2.45934e+06	3.59383e+06	5.21953e+06	8.48194e+07	3.21456e+07	3.00068e+06	12694	43755.6	1.48306e+06	9148.09	168104	155181	1.03163e+06	1.78957e+06	1.73401e+06	115943	3.86508e+06	4.02005e+07	5.19269e+07	5.41297e+07	6.9459e+07	6.5409e+07	2.44804e+06	5.71369e+06	2.4307e+06	4.29124e+06	4.60099e+07	6.26339e+06	7.62769e+06
508.219	0	0	176349	6434.06	968249	1.25758e+06	8238.34	2.23621e+06	4.5438e+07	3.30923e+06	4.23085e+06	6.03084e+06	4.85306e+06	6.44669e+06	7.26198e+06	5.84228e+06	5.04215e+07	4.66048e+06	5.83441e+06	3.34057e+06	2.16459e+06	4.65226e+07	6.30078e+06	7.5113e+07	3.69138e+06	2.05833e+06	30232.8	64834.6	122018	22992.6	19316.6	107486	35269.9	3.80297e+06	5.46149e+07	24459.8	6.62328e+06	5.35243e+06	8.43327e+06	6.6009e+07	7.44976e+07	8.66483e+07	2.86683e+06	7.00357e+06	6.6759e+06	7.48471e+07	5.27975e+07	7.47515e+07	5.09969e+07
508.219	0	0	176349	6434.06	968249	1.25758e+06	8238.34	2.23621e+06	2.36837e+06	3.30923e+06	4.23085e+06	6.03084e+06	4.85306e+06	6.44669e+06	7.26198e+06	5.84228e+06	8.73834e+06	4.66048e+06	5.83441e+06	3.34057e+06	2.16459e+06	2.15053e+06	6.30078e+06	1.42023e+07	3.69138e+06	2.05833e+06	30232.8	64834.6	122018	22992.6	19316.6	107486	35269.9	3.80297e+06	1.55545e+06	24459.8	6.62328e+06	5.35243e+06	8.43327e+06	1.43351e+07	1.77018e+07	1.61401e+07	2.86683e+06	7.00357e+06	6.6759e+06	1.51458e+07	1.06044e+07	1.30583e+07	8.89757e+06
585.267	0	35140.6	20804.6	34375.3	176355	3.0902e+06	6600.24	646603	7.14474e+07	1.38136e+08	3.04345e+06	3.4124e+07	2.87245e+06	1.64781e+08	3.28911e+07	3.35813e+06	2.22135e+06	4.07136e+06	6.69007e+07	1.28897e+08	5.00844e+06	1.93101e+06	3.93229e+06	6.1923e+07	1.25755e+08	2.78781e+06	20128.6	14770.4	0	41159.6	18356.1	5934.26	84999.2	268366	267136	39655	5.26447e+06	2.71513e+08	5.13153e+07	1.11789e+08	1.34175e+08	1.00927e+08	1.66148e+08	5.40651e+07	578031	5.73642e+07	7.45676e+07	3.16529e+07	5.6318e+07
596.288	0	89351	10317	14961.1	48184.7	686723	15195.4	102289	1.41462e+08	8.13581e+07	1.44104e+06	3.31046e+06	639119	1.08497e+08	5.19453e+06	3.8235e+06	2.043e+06	5.0101e+06	6.45804e+07	7.67346e+06	767178	1.70276e+06	1.75064e+06	1.20935e+08	5.2952e+07	354471	18434.2	155738	371448	19632.6	0	8630.74	0	230809	1.66174e+06	11370.4	639073	2.19806e+08	4.43327e+08	2.39782e+08	3.84467e+08	2.53295e+08	8.44825e+07	2.16238e+08	3.52034e+06	3.2372e+08	4.38063e+08	1.19674e+08	7.52111e+06
596.788	0	0	0	0	69511.4	566014	0	55191.6	1.09748e+08	6.33158e+07	1.14746e+06	2.9118e+06	485717	8.18603e+07	3.92265e+06	2.93807e+06	1.55781e+06	3.86542e+06	4.87166e+07	5.88263e+06	582967	1.20267e+06	1.39023e+06	9.30083e+07	7.59029e+06	227672	14801.2	0	0	0	0	0	0	63252.1	1.22749e+06	11042	473794	1.67017e+08	3.39119e+08	1.87143e+08	2.95275e+08	1.95816e+08	6.47423e+07	1.65534e+08	2.50283e+06	2.46606e+08	3.41227e+08	8.87079e+07	5.8024e+06
596.789	0	0	7143.76	0	69511.4	289188	0	55191.6	555538	1.12662e+06	1.14746e+06	2.9118e+06	485717	1.53782e+06	3.92265e+06	2.93807e+06	1.55781e+06	2.68915e+06	1.38865e+06	525294	582967	1.20267e+06	1.39023e+06	1.01309e+07	995303	227672	0	0	0	30738	0	0	0	63252.1	1.22749e+06	11042	294505	639805	463430	5.92696e+06	8.18978e+06	7.0626e+06	1.10874e+06	4.6743e+06	920560	4.89655e+06	7.65937e+06	5.00938e+06	1.71588e+06
604.786	0	0	13307.6	0	0	84298.4	0	0	4.04797e+06	1.32259e+06	138037	224521	56471	4.05533e+06	284870	122532	122274	300974	288069	1.08886e+06	41451.3	104692	117897	986278	1.43335e+06	105788	0	0	0	0	0	75878.5	0	0	29018.8	0	33462.9	6.42932e+06	5.5939e+06	627281	777951	586205	784334	488718	98867.4	3.22008e+06	4.58078e+06	454720	464774
604.786	0	0	0	0	0	154609	0	0	2.03957e+06	1.07106e+06	506337	554023	195900	839382	499816	257319	194667	968001	903519	394082	16588.4	40547.9	234370	1.20981e+06	496928	0	0	0	0	0	0	0	0	0	249762	0	192141	2.45809e+06	2.57119e+06	5.13991e+06	6.98147e+06	5.39976e+06	1.08889e+06	5.30325e+06	1.88995e+06	563418	8.33555e+06	3.44449e+06	1.422e+06
637.304	0	0	54658.2	16125	275354	128332	4920.77	12114.9	3.61801e+06	3.41558e+06	103127	195546	257595	3.69598e+06	227122	111733	20100.5	216411	479547	3.46792e+06	104201	45259.4	192675	379326	3.77979e+06	49157.8	234098	102443	5572.37	35038.4	10107.2	179497	14772.3	370851	98237.6	4111.19	123036	2.41769e+06	1.90914e+06	397553	603186	338824	2.12641e+06	411938	43086	200802	988745	123102	307713
655.332	0	3552.84	18683	131506	16127	167225	5907.09	246926	3.72748e+06	659056	366789	742413	318396	2.92052e+06	2.85733e+06	738951	500600	580789	1.08697e+06	976217	230235	295247	615658	3.40813e+06	1.00124e+06	789277	0	7010.04	55140	0	22301	269763	50491.8	45236.9	187913	133701	136378	1.48977e+06	313794	801314	1.09791e+06	850139	287629	259921	132390	496219	467202	193516	487843
677.296	0	0	6857.73	10881.3	18292.3	1.28025e+06	19761.2	894153	8.71264e+07	1.68525e+06	1.1857e+06	859126	276875	7.40362e+06	432637	37041.4	20957.8	619075	1.13824e+06	2.9733e+06	142581	31747.5	469126	4.44823e+06	6.14693e+06	53375.3	12566.8	25978.3	12293	9146.35	0	0	16047.8	49687.4	2.49691e+06	12481.9	7.3992e+07	5.86773e+06	6.43127e+06	2.14277e+06	3.87965e+06	2.83992e+06	1.91233e+06	3.45648e+06	1.08867e+06	8.48939e+07	8.30011e+07	723644	3.5816e+06
720.411	0	0	93766.8	109852	41325.5	1.61801e+06	52246.9	2.70065e+06	1.18137e+08	3.27765e+07	7.20217e+07	5.74023e+07	4.14934e+07	1.14392e+08	1.07048e+08	1.21151e+08	1.03816e+08	9.39989e+07	7.82511e+07	5.00683e+07	2.23616e+06	1.55e+08	5.905e+07	1.42068e+08	5.99483e+07	4.68881e+06	39721.4	22349.3	27751.7	37865.2	15668.8	42467.2	132518	88920.4	1.97494e+06	50781.5	4.89586e+07	8.36002e+07	9.67389e+07	2.6262e+08	3.62028e+08	2.07831e+08	3.93003e+07	4.53241e+07	2.13972e+08	2.22291e+08	2.51783e+08	2.42705e+08	1.16625e+08
732.413	0	3714.07	70139.3	169632	135958	1.0814e+06	76378.1	1.90764e+06	2.49665e+07	1.6711e+06	2.64681e+06	3.71626e+06	3.48564e+06	1.20158e+07	3.35172e+06	3.92302e+06	4.50378e+06	4.23023e+06	2.74651e+06	1.36138e+06	2.55639e+06	5.49083e+06	5.41387e+06	1.67271e+07	1.98647e+06	3.15461e+06	40258.5	10007.5	24396.8	19920.5	10007.5	47102.7	67103.1	97111.5	5.51546e+06	336398	2.79881e+06	2.96487e+06	1.16115e+07	3.12868e+06	3.71368e+07	4.95772e+07	1.7774e+06	1.45719e+07	2.62059e+06	2.16634e+06	3.49078e+06	3.22224e+06	6.39067e+06
732.425	0	0	43766.1	169632	149562	2.67702e+06	223291	2.63993e+06	1.00977e+06	5.61491e+06	1.04068e+07	1.33153e+07	4.40099e+06	6.76412e+06	5.05156e+06	1.06527e+07	1.52325e+07	6.59755e+06	5.709e+06	3.16683e+06	4.18965e+06	1.70678e+07	8.57983e+06	2.172e+07	5.14638e+06	8.05073e+06	48462.1	18342.5	40774.9	8892.26	0	6965.87	30064.6	197998	1.60177e+07	819691	3.71678e+06	4.31266e+06	1.19123e+07	6.96732e+06	8.86211e+06	1.35907e+07	2.42016e+06	4.36195e+06	1.11474e+07	4.93015e+06	6.57566e+06	8.30563e+06	8.57781e+06
732.429	0	2133.55	81630.7	155306	192108	3.13905e+06	175683	5.13975e+06	1.48975e+08	6.2062e+06	8.49738e+07	1.30769e+08	7.83243e+06	7.00988e+06	1.09038e+08	9.17402e+07	5.62479e+07	6.11078e+07	5.69035e+06	3.39794e+06	5.20275e+06	9.35758e+07	1.40978e+07	2.34071e+07	5.26138e+06	8.47163e+06	99969.4	18453.1	11808.4	14249.7	13228.1	17131	30064.6	257864	2.09319e+08	591634	4.60851e+06	4.63157e+06	4.6467e+07	7.36471e+06	1.03107e+07	1.4882e+07	2.42016e+06	5.02614e+07	6.72296e+07	5.41717e+06	7.46872e+06	4.29133e+07	1.33153e+07
735.89	0	0	0	0	0	125970	0	0	4.11005e+07	4.76524e+06	451931	3.63654e+06	415032	6.47292e+07	1.54793e+06	953909	153282	3.97717e+06	7.59659e+06	5.75465e+06	505380	53728.2	760491	2.82428e+06	3.34711e+07	451226	19939.8	16122.3	0	0	0	0	0	0	17862.2	0	27611.8	3.31924e+07	1.11763e+08	7.79487e+06	4.89193e+07	7.3012e+06	5.65936e+07	6.39744e+06	501269	3.24006e+06	7.55751e+06	3.01146e+06	1.63465e+06
735.89	0	0	0	0	0	125970	0	0	917996	4.76524e+06	451931	3.63654e+06	415032	1.74176e+07	1.54793e+06	953909	153282	3.97717e+06	7.59659e+06	5.75465e+06	505380	53728.2	760491	1.76402e+06	8.43125e+06	451226	19939.8	16122.3	0	0	0	0	0	0	10737.8	0	28053.7	9.19831e+06	1.44072e+06	4.86868e+06	1.363e+07	7.3012e+06	1.24333e+07	6.39744e+06	501269	2.62899e+06	7.55751e+06	3.01146e+06	1.63465e+06
735.899	0	0	0	0	0	0	0	0	1.27988e+06	269991	34800.8	217300	48119.5	422940	43983.8	94102.7	15641.9	208504	352639	241475	25540.9	48542.9	85489.7	234691	339065	0	0	0	0	0	0	11122.9	0	0	46682.1	0	24818	715689	813312	1.47709e+06	918182	826175	378612	885691	104518	2.8595e+06	2.05496e+06	1.2964e+06	974874
736.405	0	38106.1	42287.7	77262.1	63957.5	2.08997e+06	105576	4.79761e+06	1.99578e+08	5.7429e+06	1.52308e+07	1.24608e+08	1.04004e+08	1.49668e+08	2.5819e+08	2.85197e+08	2.31817e+08	2.3862e+08	1.66055e+07	3.84945e+06	5.95966e+06	2.92083e+08	2.41468e+08	3.10582e+08	3.7858e+06	7.92686e+06	0	81754.7	0	69384	11856.3	114732	50984.8	177428	2.85139e+08	1.35497e+06	3.56935e+08	1.20076e+08	1.73508e+08	6.33767e+08	9.36056e+08	7.85544e+08	5.6493e+06	2.17601e+08	9.87055e+08	6.9703e+08	7.92241e+08	9.29018e+08	4.69794e+08
736.407	0	86493.1	53711.4	20267.7	438097	112184	25501	100953	2.08873e+06	529118	133761	215703	48493.1	268285	217155	162362	82942.6	360063	1.13227e+06	285763	61217.1	152723	258432	270971	361259	42145.7	48750.1	122238	9712.88	157586	14125	555974	12813.6	551406	103463	45526.6	58406.1	1.0311e+06	2.17897e+07	6.2525e+06	7.97294e+06	1.49847e+06	724543	3.30196e+06	200940	1.04069e+07	1.13165e+07	4.68511e+06	1.48191e+06
737.41	0	3127.68	38179.1	284398	63947.9	1.00575e+06	202438	2.31217e+06	9.06274e+07	2.8286e+06	7.19651e+06	5.02549e+07	5.33466e+06	5.79642e+06	1.20762e+08	1.37379e+08	1.14137e+08	1.17267e+08	8.108e+06	1.93202e+06	2.8527e+06	1.41354e+08	9.60197e+07	1.49451e+08	2.16103e+06	3.95185e+06	7031.81	31349.8	7718.76	242456	49046.4	106660	242418	56014.7	1.39235e+08	322162	1.63295e+08	3.79278e+06	6.21095e+07	3.06116e+08	4.5545e+08	3.82865e+08	2.77721e+06	1.01493e+08	4.69761e+08	3.34105e+08	3.78082e+08	4.50873e+08	2.23397e+08
737.41	0	0	31118.3	284398	75491.7	1.00575e+06	29009.6	2.31217e+06	4.46403e+06	2.8286e+06	7.19651e+06	1.03664e+07	5.33466e+06	5.79642e+06	1.04042e+07	1.72482e+07	1.53575e+07	1.22827e+07	6.33888e+06	1.93202e+06	2.8527e+06	1.06986e+07	1.82764e+07	2.73972e+06	2.16103e+06	3.95185e+06	7031.81	24115.4	0	35738.9	43605.7	106660	108662	114661	472264	322162	6.61775e+06	3.79278e+06	1.02574e+07	4.39872e+07	6.89081e+07	441170	2.77721e+06	2.21571e+07	6.21323e+07	3.89769e+07	3.89977e+07	6.11503e+07	3.36714e+07
748.332	0	0	0	0	0	1.87669e+06	0	3.9976e+06	8.76608e+07	4.8378e+06	2.73426e+06	3.86119e+06	1.0394e+06	7.65788e+06	4.24022e+06	2.86718e+06	1.44755e+06	2.57668e+06	2.5408e+06	3.66756e+06	2.31368e+06	2.37217e+06	3.33616e+06	7.86197e+07	6.32171e+06	1.22357e+06	70851.7	0	0	0	0	3704.91	0	44261.8	2.27432e+06	35194.7	5.51361e+06	3.89114e+06	3.65482e+06	2.62161e+06	2.77691e+06	2.65417e+06	2.52157e+06	3.53937e+06	1.27345e+06	4.1339e+06	4.80572e+06	2.64847e+06	2.07648e+06
757.382	0	0	64975	12331.1	133720	17439.3	19161.6	14223.8	1.3725e+06	2.85306e+06	141925	573302	78043	4.23311e+06	282694	63153.9	77239.7	300540	462850	4.56321e+06	112553	107538	123081	642641	1.54356e+06	105063	10684.3	18916.4	8005.01	9627.67	8847.09	16638.3	18871.9	99196.8	5111.22	54164.1	64600	4.45452e+06	9.69945e+06	1.77408e+06	1.80183e+06	1.26567e+06	3.84283e+06	1.48357e+06	76480.2	682582	1.55001e+06	320013	265884
757.383	0	0	40813	8461.13	257266	7892.47	0	14223.8	2.71281e+06	4.61528e+06	33005.6	88623.5	43211.7	1.21347e+06	70528.9	69062.9	77239.7	54742.5	125239	369917	96853.2	107538	123081	144177	205850	27469.4	6478.08	18916.4	6908.42	98555	8428.34	0	90565.3	96454.4	0	33472.7	64600	879087	1.51322e+06	792189	515118	698622	932539	248165	120718	113653	215741	86357.3	79456.3
757.885	0	0	0	0	0	1.14205e+06	0	14420.2	4.43542e+08	3.87018e+08	3.18585e+06	1.41875e+08	3.49374e+06	7.73051e+08	4.59825e+07	2.43078e+06	913572	9.0528e+07	1.67823e+08	3.88338e+08	2.99343e+06	839630	5.52805e+06	1.15053e+08	4.76635e+08	2.94615e+06	273644	48994.9	40850.7	0	12246.6	0	0	0	36480.1	0	236482	8.93245e+08	1.10123e+09	2.88094e+08	3.3456e+08	1.52583e+08	1.17717e+09	1.68004e+08	1.5713e+06	8.38081e+07	1.97539e+08	6.83801e+07	8.36091e+07
757.885	0	0	0	0	0	29833	0	14420.2	2.34493e+06	1.42572e+06	140653	1.4631e+06	253602	6.17609e+06	529475	114847	67239.2	917633	574732	4.06035e+06	161383	54139.3	231277	889698	3.8593e+06	174247	54957.6	9670.35	0	0	0	0	0	0	10971.5	0	0	7.72297e+06	9.732e+06	2.17297e+06	2.49115e+06	761254	9.07421e+06	699758	50977.1	738692	561627	447140	796199
757.885	0	0	0	0	0	0	0	0	774107	2.67967e+06	40512.6	117438	41262.9	1.20584e+06	123785	17790.7	8243.45	63485.2	128832	1.0191e+06	19983.2	16737.9	21927.1	124548	383478	19751.5	14035	0	0	24557.4	0	0	0	0	10971.5	0	0	4.43936e+06	1.51588e+06	526068	2.84302e+06	634269	986096	317374	20395.4	151161	350011	77710.1	85228.6
757.885	0	0	0	0	0	0	0	0	481725	1.46675e+06	40512.6	76888.9	18862.2	1.20584e+06	123785	51280.6	6720	144006	128832	1.35017e+06	16749.7	16737.9	21927.1	124548	2.15058e+06	19751.5	15814.6	0	0	24557.4	0	0	0	0	3425.61	0	0	4.69522e+06	1.51588e+06	2.98192e+06	412325	137500	1.01297e+06	317374	18875.5	151161	350011	77710.1	33970.4
758.389	0	0	15466.2	0	99177	160490	18886.9	127053	3.12173e+06	1.10218e+07	288177	1.04113e+06	421581	955043	454096	616023	500070	1.32324e+06	681447	5.15167e+06	941105	523724	437695	442984	4.14678e+06	159904	33099.6	0	0	73008.3	0	14163.8	48082.4	70375.6	139867	15873.2	431059	5.18672e+06	9.44298e+06	1.3555e+06	978356	760837	1.60663e+06	873770	143132	769436	635842	329987	524443
758.888	0	0	0	0	19187.6	239930	0	0	8.37746e+07	7.0108e+07	691725	5.99836e+06	633977	1.46789e+08	2.03876e+06	394763	163830	4.1384e+06	6.33383e+06	7.16365e+07	581792	113737	1.02227e+06	4.19735e+06	8.866e+07	533745	21622.5	36507.8	0	0	0	0	0	0	0	0	60172	1.73857e+08	2.08335e+08	4.9783e+07	5.62251e+07	5.96082e+06	2.26842e+08	7.60711e+06	132676	2.95498e+06	8.03494e+06	3.41237e+06	3.45562e+06
760.404	0	5969.11	8798.49	14746.8	64885.2	6.98503e+06	61857.5	738252	3.40875e+08	1.33909e+08	6.09053e+06	5.19345e+07	2.04259e+06	2.16269e+08	1.1464e+08	6.18626e+07	1.06786e+06	9.15476e+07	8.33406e+07	1.22613e+08	3.93346e+06	1.52372e+06	5.66349e+06	3.8308e+08	1.54146e+08	801309	19873.3	0	0	3280.21	0	65510.4	4782.87	113389	3.61725e+06	510895	2.99716e+06	1.16402e+08	1.7753e+08	1.30097e+08	2.11819e+08	2.04421e+08	7.7177e+07	1.27508e+08	3.24323e+06	9.90164e+07	1.24684e+08	8.16687e+06	7.21833e+06
760.404	0	12187.2	39053.3	11750.3	41886.5	810963	10833.9	404843	2.42449e+06	416287	1.54151e+06	6.23542e+06	2.04259e+06	3.5949e+06	1.3083e+07	5.70691e+06	1.34759e+06	9.70947e+06	6.16893e+06	7.51697e+06	1.29734e+06	810932	2.7227e+06	3.26798e+06	7.65253e+06	589079	8801.29	5396.52	46896.5	0	8243.59	7928.26	0	51056.4	267569	49300.9	398347	785719	2.67423e+06	1.37896e+06	4.80317e+06	8.3913e+06	497010	1.83524e+06	365561	1.1082e+06	1.65938e+06	1.17355e+06	925312
761.408	0	0	27467.1	28858.6	57595.7	3.48754e+06	50418	329304	1.72192e+08	6.15854e+07	3.23604e+06	5.82791e+06	1.0459e+06	1.10249e+08	5.68062e+07	6.89136e+06	570599	4.6155e+07	4.12849e+07	5.81114e+07	1.85303e+06	726672	3.16059e+06	1.92434e+08	7.44638e+07	375085	0	0	0	18337.7	13119.6	75820.9	56927.6	356608	1.78694e+06	245590	1.27859e+06	5.36622e+07	9.10291e+07	6.62071e+07	1.04909e+08	1.02676e+08	6.35558e+06	6.48036e+07	1.66851e+06	4.89905e+07	6.19288e+07	4.18361e+06	3.48124e+06
761.408	0	5407.14	259042	21390.5	166297	432355	25979.8	195117	2.33464e+06	538291	743241	914173	946380	6.14945e+06	2.01184e+06	887178	664720	1.46208e+06	3.20713e+06	3.85157e+06	563074	390034	1.36555e+06	4.2955e+06	1.08724e+06	205766	0	0	0	4845.56	13392.1	81955.2	25689.8	479533	115183	71873.9	206410	227994	1.27715e+06	2.21937e+06	2.51512e+06	5.54211e+06	194914	818263	204730	536278	907230	522892	487710
762.412	0	0	48758.7	13829.3	105589	962788	17259.6	138348	4.1993e+07	3.20371e+06	876310	1.60478e+06	557024	5.46095e+06	3.42415e+06	2.11622e+06	340703	2.84929e+06	2.59317e+06	3.13656e+06	591528	547252	3.20959e+06	4.74863e+07	4.0727e+06	278119	0	7565.87	0	15045.6	18220.7	11959.5	12294.2	219355	591128	199958	481259	2.52018e+06	4.71094e+06	3.30093e+06	5.45904e+06	5.32031e+06	1.79048e+06	3.77416e+06	436630	2.48474e+06	3.1986e+06	1.3023e+06	1.06904e+06
762.415	0	0	24289.5	13829.3	105589	962788	25693	138348	1.45284e+06	3.18745e+06	871244	1.60221e+06	553455	5.44642e+06	3.41817e+06	2.11316e+06	340703	2.84071e+06	2.59085e+06	3.12544e+06	591528	547252	1.01447e+06	530683	2.57991e+06	278119	0	7565.87	0	28917	18220.7	11341.4	12294.2	132051	589264	124992	481259	2.50795e+06	4.66691e+06	3.30076e+06	5.44574e+06	5.31985e+06	1.78468e+06	3.77038e+06	436630	2.47907e+06	3.19574e+06	1.30022e+06	1.06508e+06
768.359	0	0	0	17759.8	63455.6	1.25607e+06	47146.9	189895	5.54501e+07	3.28955e+07	2.81179e+06	4.17473e+06	2.61927e+06	4.82789e+07	7.6905e+06	3.45773e+06	2.69751e+06	4.64284e+06	8.70647e+06	7.91132e+06	1.83709e+06	4.76538e+06	8.29894e+06	4.54518e+07	7.89792e+06	257049	0	0	0	17003.2	0	37575.7	0	316071	1.32997e+06	76027.3	881209	3.32707e+06	3.06863e+06	9.32149e+06	5.86995e+07	4.87397e+06	1.47968e+06	3.80907e+06	196135	6.00903e+06	5.95486e+06	4.95208e+06	3.93415e+06
774.344	0	0	0	0	0	771372	0	162592	3.25743e+07	3.82383e+06	1.55022e+06	4.50281e+06	1.34369e+06	5.37586e+06	3.41885e+06	551035	2.87476e+06	1.95247e+06	4.88508e+06	5.36901e+07	4.18792e+06	2.40843e+06	3.14324e+06	1.73273e+06	2.18102e+06	985976	0	0	0	0	0	0	0	240.037	7891.25	0	1.05962e+06	1.8293e+06	345054	4.17587e+06	1.57566e+06	3.41906e+06	7.63548e+06	484399	46824.6	1.32897e+06	1.25099e+06	2.00243e+06	8.08208e+06
775.39	0	2776.94	180229	0	53081.1	50920.2	0	31743.4	7.51061e+06	5.4435e+06	175208	358808	110786	2.13278e+06	229312	113181	129013	246303	840419	2.69294e+06	223515	33148.6	49296.3	324167	5.74437e+06	40374.7	14422.2	7119.01	4754.77	9435.32	0	301366	0	331976	8076.67	18718.8	69103	3.92159e+07	5.92506e+07	1.9846e+07	1.08616e+07	2.1922e+07	2.77865e+07	1.08408e+07	60103.7	9.77824e+06	8.0993e+06	444164	1.50634e+06
775.388	0	2043.61	135907	0	53081.1	44574.4	0	31743.4	2.65312e+06	5.43954e+06	175208	152768	110786	2.13278e+06	229312	113181	129013	96095.6	824703	2.69294e+06	157381	30507.3	49296.3	320939	3.32503e+06	40374.7	0	15669.2	7381.24	6374.67	0	301366	0	22249.2	6178.01	10138.1	37951.9	3.92159e+07	5.92506e+07	3.38041e+06	4.84388e+06	4.58445e+06	2.77865e+07	2.50569e+06	60103.7	663672	1.3953e+06	444164	875197
776.397	0	0	0	0	112768	925766	21934.6	141571	1.57523e+06	1.18953e+07	2.08328e+06	4.48544e+06	1.58512e+06	2.3336e+07	7.18472e+06	3.73952e+06	1.75785e+06	5.79716e+06	1.08181e+07	1.16137e+07	847748	1.92334e+06	1.69001e+06	880677	1.13844e+07	944191	18344.9	0	84158.7	91405.2	0	76569	16442.9	625681	248117	180475	789913	2.11072e+07	4.07597e+07	1.34124e+07	1.61419e+07	605662	1.26722e+06	816297	1.86299e+06	591979	1.7586e+07	7.52259e+06	7.98e+06
776.394	0	0	6917.43	0	60836.2	563723	0	123834	2.2752e+07	1.18381e+08	2.39431e+06	1.56719e+06	2.7729e+06	8.24551e+07	487671	1.58384e+06	578679	1.4777e+06	4.69425e+06	7.42734e+06	2.90994e+06	381292	470376	1.45384e+06	4.35138e+06	189872	24821.5	25981.3	0	0	0	6931.77	14797.2	44526.9	203793	0	572344	3.5554e+08	3.96534e+07	3.65508e+07	1.09532e+06	5.76293e+06	2.87128e+08	6.82379e+06	469528	3.6809e+07	2.41336e+06	1.24978e+07	2.81036e+06
776.399	0	0	115832	0	10276.7	77540.4	0	4196.36	686708	691976	68476.3	102627	154162	947561	535897	150820	42775.7	222077	246119	575813	118329	56707.5	134499	508821	669156	104270	24821.5	21972.4	0	0	0	388328	0	14546.6	7550.37	0	19801.8	4.28431e+06	6.67669e+06	683283	1.43641e+06	590271	2.83947e+06	611688	117048	1.35523e+06	863981	123052	280312
776.4	0	0	127958	0	6485.08	34202.7	0	4196.36	2.08357e+06	771216	58342.1	162206	60349.1	428941	203489	51963	84252.7	125778	246119	307415	112044	39471.2	61870.4	390212	336761	44082	5562.73	0	0	0	0	432732	0	14546.6	4726.28	0	18404.7	4.20703e+06	2.57409e+06	532583	486666	1.74008e+06	2.83587e+06	408272	33740.7	1.35523e+06	1.18927e+06	92153.6	160503
778.407	0	0	442554	0	69785	5.31968e+06	0	976898	1.51366e+08	4.30465e+07	6.36291e+06	3.62866e+07	6.40283e+06	1.00315e+08	4.37945e+07	3.26047e+06	3.3182e+06	4.22002e+07	4.47342e+07	4.83248e+07	2.93986e+06	3.94474e+06	3.53099e+07	2.32842e+07	5.86516e+07	854623	9928.46	0	0	0	0	241171	16408.8	144259	2.66469e+06	29621.9	3.02698e+06	4.20931e+07	1.25149e+08	3.85407e+07	6.71164e+07	7.72669e+07	3.24644e+07	5.39099e+07	2.01825e+06	4.03179e+07	5.09445e+07	5.48855e+06	5.71977e+06
778.41	0	0	22503	0	188459	671204	9541.13	240412	9.8761e+06	4.5382e+06	880210	2.51294e+06	3.27687e+06	1.10082e+07	1.17426e+07	834615	1.70455e+06	3.01321e+06	3.23527e+06	2.73306e+06	2.98102e+06	2.22447e+06	2.86682e+06	1.33477e+07	2.91686e+06	445494	3318.82	0	0	0	11663.4	22736.3	15618.1	261853	471345	211702	2.21861e+06	3.59334e+06	1.56225e+07	1.59337e+07	2.51004e+07	2.12753e+07	1.83799e+07	1.2375e+07	290679	1.65132e+07	9.24113e+06	3.71013e+06	2.44757e+06
778.413	0	0	22503	0	76521.4	671204	9541.13	240412	2.91404e+07	3.01351e+07	880210	1.97382e+07	3.27687e+06	2.13562e+07	2.37205e+06	834615	1.70455e+06	2.24414e+07	2.81575e+07	2.73306e+06	2.98102e+06	2.22447e+06	8.5172e+06	2.4527e+06	2.91686e+06	445494	0	0	0	0	11663.4	22736.3	15618.1	261853	471345	125995	2.21861e+06	1.39306e+07	5.80677e+06	5.2174e+07	9.34619e+07	1.61352e+08	2.12083e+06	9.64523e+07	290679	9.99191e+07	3.02765e+07	3.71013e+06	2.44757e+06
778.414	0	0	22503	5517.2	69785	5.07488e+06	11980.9	926042	1.92295e+08	1.22361e+08	5.9795e+06	3.54697e+07	6.09588e+06	1.22435e+08	5.12723e+07	3.55267e+06	3.31457e+06	3.38539e+07	1.14063e+07	6.06115e+07	2.82472e+06	3.9437e+06	1.08507e+07	2.07202e+08	5.99458e+07	837658	10755.7	0	0	0	0	9404.65	0	49479.7	2.54229e+06	67058.2	2.80424e+06	2.63729e+07	3.41588e+07	3.12618e+07	4.82754e+07	2.25897e+07	2.01334e+07	1.54376e+07	2.00998e+06	2.48122e+07	2.76786e+07	5.41643e+06	5.55984e+06
778.414	0	0	30058.1	5517.2	69785	5.07488e+06	7140.04	926042	1.99393e+06	3.37412e+07	5.9795e+06	1.08361e+07	6.09588e+06	3.69541e+07	1.28996e+07	3.55267e+06	3.12673e+06	1.2906e+07	1.15997e+07	1.64611e+07	2.82472e+06	3.9437e+06	1.08507e+07	2.32842e+07	1.70565e+07	837658	10755.7	0	0	0	0	40318.5	0	94021.9	2.54229e+06	29621.9	2.88791e+06	1.29839e+07	1.31275e+06	9.25312e+06	2.10828e+07	2.09974e+07	1.00935e+07	888486	2.00998e+06	1.06046e+07	1.56838e+07	5.41643e+06	5.55984e+06
778.409	0	0	256613	0	73496.2	5.31322e+06	0	976898	2.57333e+06	1.23609e+07	6.36291e+06	1.16433e+07	6.40283e+06	1.37056e+06	1.37801e+07	3.25894e+06	3.31776e+06	1.38439e+07	741250	1.44664e+07	2.93986e+06	1.91162e+06	1.17275e+07	1.15051e+06	1.83149e+07	851739	9928.46	0	0	0	0	131666	7862.64	143578	2.66309e+06	29621.9	3.02698e+06	1.35251e+07	1.55531e+06	1.13569e+07	2.10965e+07	966077	1.02964e+07	1.66945e+07	2.01825e+06	1.10687e+07	1.65967e+07	5.48855e+06	5.71463e+06
788.401	0	0	30334.5	22120.6	146631	152572	0	36859.1	2.95342e+07	4.08423e+07	308384	733543	391033	4.25746e+07	936863	321014	333073	1.06762e+06	440338	1.58878e+07	290376	412181	309145	3.68662e+06	1.70112e+07	51134.2	29725.4	30813.6	0	46357.6	0	0	0	116228	179099	6828.47	289219	4.22552e+06	1.63558e+07	883317	8.3018e+06	914872	1.51301e+07	660109	155097	1.13759e+06	8.2552e+06	736747	499303
788.401	0	0	3019.01	0	171435	417743	1693.63	12094.3	3.14415e+06	8.40621e+07	1.98009e+06	5.23467e+06	1.80208e+06	7.70615e+07	4.02476e+06	1.00077e+06	664428	4.17546e+06	3.38419e+06	5.25661e+07	1.12341e+06	352872	2.15105e+06	8.70657e+06	4.30703e+07	600222	43813.6	0	0	12944.4	0	11276.8	0	435476	16122	0	133386	4.19105e+06	2.45314e+06	5.43329e+06	743203	5.60439e+06	3.20425e+07	7.00478e+06	343698	5.40425e+06	9.16883e+06	2.8535e+06	1.39218e+06
788.401	0	0	3019.01	0	171435	417743	4734.78	12094.3	8.17834e+07	2.70701e+08	1.98009e+06	5.23467e+06	1.80208e+06	2.41438e+08	4.02476e+06	1.00077e+06	664428	4.17546e+06	3.38419e+06	1.64692e+08	1.12341e+06	352872	2.15105e+06	8.70657e+06	1.40066e+08	600222	43813.6	0	0	12944.4	0	11276.8	0	435476	16122	0	133386	1.07383e+08	5.96579e+07	5.43329e+06	3.71726e+07	5.60439e+06	9.57101e+07	7.00478e+06	343698	5.40425e+06	2.86847e+07	2.8535e+06	1.39218e+06
790.38	0	0	0	0	5550.29	0	0	0	3.02731e+06	370904	215625	134708	333762	473839	219541	224962	59269.6	112602	70623	433629	82015.9	48875.9	134726	440908	270455	67980.6	84010.4	4350.01	17726.4	0	0	8805.86	0	10181.8	8108.04	0	0	1.05377e+06	2.15968e+06	1.21269e+06	1.63398e+06	381058	468106	305019	43001.2	143985	257864	279040	127722
790.415	0	0	0	0	111856	468041	0	117129	1.93464e+08	5.95115e+06	1.11998e+06	2.18023e+06	1.34984e+06	1.28852e+08	2.74471e+06	866724	1.27311e+06	2.84872e+06	2.67015e+06	5.21941e+06	1.67801e+06	1.10866e+06	877362	8.6675e+07	3.57458e+06	296175	11438.4	137927	10352.2	11383.4	0	0	0	84335	299419	0	1.56006e+06	1.28324e+07	7.72313e+06	7.44493e+06	6.27001e+07	7.42246e+07	6.28349e+06	5.87461e+06	1.10643e+06	6.30315e+07	7.27444e+07	4.99336e+06	4.56585e+06
790.409	0	0	65928.2	0	206474	67493.1	3890.39	25952.8	8.90495e+06	3.23194e+07	243545	682818	268381	3.16393e+07	572130	185840	101005	572274	483853	7.70192e+06	131395	42548.7	285241	1.20863e+06	6.25162e+06	80641.2	3295.32	0	0	0	0	9609.22	0	585087	14668.9	27948.2	104134	1.12884e+07	1.99627e+06	674266	2.88529e+06	1.87881e+06	4.3743e+06	894581	144861	623952	2.94086e+06	398167	163280
791.417	0	0	9783.52	30917.8	5.31229e+06	220235	0	59587.7	3.54307e+06	3.0173e+06	427785	1.14043e+06	722314	3.0407e+06	1.36499e+06	474164	289101	1.50076e+06	1.28059e+06	2.83334e+06	847647	505659	465455	2.48448e+06	1.91804e+06	150345	0	185054	0	16147.9	12459.1	7856.52	10316.3	1.37758e+07	192605	37115	715534	6.31281e+06	4.10057e+06	3.91917e+06	4.58008e+06	6.33293e+06	3.19629e+06	3.12567e+06	590221	5.66045e+06	6.91389e+06	2.38582e+06	2.32465e+06
791.419	0	0	403471	32387.9	108449	220235	0	59587.7	9.46524e+07	2.89077e+06	635774	1.15838e+06	435603	4.81253e+06	1.36499e+06	572711	704823	1.31916e+06	1.28059e+06	1.7516e+06	847647	561638	465455	6.29276e+06	2.06466e+06	93868.2	6005.14	185054	0	0	16344	50332.6	0	457730	192605	10215.5	715534	6.31281e+06	4.10057e+06	3.91917e+06	4.58008e+06	6.33293e+06	3.19629e+06	3.12567e+06	590221	5.66045e+06	6.91389e+06	2.38582e+06	2.32465e+06
792.394	0	0	6408.85	0	34081.5	1.57252e+06	0	221243	2.41155e+08	2.52593e+08	1.17462e+06	2.52042e+06	1.05888e+06	2.89928e+08	4.37714e+06	1.30023e+06	914194	2.71186e+06	3.03867e+06	1.99954e+08	801050	890859	1.2886e+06	4.71724e+06	1.75087e+08	597365	102249	196843	17402.1	24143.3	0	0	0	25983.3	134452	10861.2	532927	7.91493e+06	6.06181e+06	2.61724e+06	4.05543e+06	4.62835e+06	3.34812e+06	3.34921e+06	307096	2.25064e+06	3.57143e+06	873081	982932
792.395	0	0	39134.5	0	9134.73	362656	0	44923.9	1.73797e+06	3.29598e+06	512076	897031	547277	2.5738e+06	1.23909e+06	968741	676231	1.07934e+06	898008	3.27821e+07	330720	768358	779282	1.40976e+06	2.569e+07	221380	0	0	0	0	0	25088.2	0	88284	223657	0	297894	4.56585e+06	3.62531e+06	1.27695e+06	2.01561e+06	2.00893e+06	2.9739e+06	1.59769e+06	255291	1.41391e+06	1.97088e+06	555664	605823
792.392	0	0	73145.7	0	7979.35	49314.4	66406	9391.18	1.19924e+06	3.25441e+06	86743.4	171919	111262	1.06175e+06	231415	81067.7	102065	232793	298465	2.3536e+06	121524	81891	104849	376591	704324	34358.2	8615.34	0	0	34704.5	0	25088.2	0	34558.7	16309.6	25973.9	45487.1	4.56413e+06	3.13633e+06	586322	834832	566783	2.98003e+06	546237	72200.5	657614	901551	174312	326433
792.394	0	0	7792.41	0	20596.5	49314.4	35920.5	9391.18	2.16752e+06	1.74685e+06	89533.2	199338	124932	4.31514e+06	231415	86332.8	102065	213622	162259	888768	121524	40390	173414	376591	570517	21800.6	8615.34	0	0	14815.4	0	25088.2	0	88284	7818.43	11356.5	45487.1	4.56585e+06	3.12334e+06	582480	834832	566783	2.9739e+06	546237	72200.5	657614	901551	173309	326433
792.391	0	0	7045.35	0	10543.4	49314.4	66406	9391.18	911806	1.86195e+06	89533.2	186255	134375	613832	189660	78684.9	102065	220437	195081	1.00591e+06	121524	40390	171039	354287	657384	48992.2	8615.34	0	0	34704.5	0	103749	0	34558.7	7818.43	25973.9	45487.1	4.57598e+06	5.12446e+06	586322	834832	566783	2.98003e+06	546237	72200.5	969013	901551	260703	326433
792.392	0	0	3960.44	0	20596.5	6737.47	66406	0	580273	2.209e+06	37907.9	87212.4	39009.8	1.06222e+06	101916	37441.9	24048.1	43448.6	144066	1.04614e+06	24894.6	9321.64	45673	221827	1.45978e+06	48992.2	8615.34	0	0	34704.5	0	348297	0	34558.7	6585.73	25973.9	0	3.5666e+06	5.12446e+06	267136	333489	405075	2.75903e+06	398338	49291.5	969013	768057	260703	109482
793.397	0	0	0	0	76468.6	792273	0	121508	1.21059e+08	1.10588e+08	658778	1.34129e+06	495382	1.27882e+08	2.18089e+06	720052	484972	1.51179e+06	1.38415e+06	1.00611e+08	361257	326024	717470	2.24851e+06	9.42073e+07	305786	34959.5	34322.7	6338.28	0	7340.11	9186.32	0	770236	86126.1	18066.9	214957	3.90751e+06	3.07692e+06	1.52769e+06	1.86279e+06	2.38732e+06	1.66559e+06	1.6705e+06	90854.3	1.25011e+06	1.68043e+06	593010	493960
793.397	0	20209.5	0	0	95473.5	281868	6360.37	121508	522532	2.2302e+06	356080	624944	495382	3.0376e+06	1.43264e+06	720052	484972	1.024e+06	1.18765e+06	1.66434e+06	361257	407240	717470	2.24851e+06	2.36859e+06	305786	0	34322.7	49527.8	0	0	0	0	334621	145820	12516.8	224994	2.63932e+06	3.07692e+06	1.52769e+06	1.49546e+06	1.91158e+06	1.31089e+06	1.15248e+06	167275	1.06365e+06	1.68043e+06	387415	439088
793.398	0	20209.5	0	0	95473.5	186786	6360.37	41421	9.39915e+06	1.73417e+06	219193	402790	370075	5.04034e+06	643388	495946	394584	596875	563704	1.30866e+06	172942	407240	500839	1.20061e+06	1.1701e+06	164876	0	15773.6	49527.8	0	0	0	0	334001	145820	12516.8	127574	1.79129e+06	1.8464e+06	592517	937089	1.00446e+06	931156	722516	167275	682855	1.09445e+06	317344	188757
793.4	0	10362.4	2202.15	0	94182.3	186786	0	12489.7	771277	1.50391e+07	228476	402790	265135	1.43974e+06	580361	500460	394584	543352	563704	1.30866e+06	135619	407240	371045	816842	909246	129769	0	3664.28	25236	0	0	0	0	334001	145820	8357.48	127574	2.01436e+06	1.8464e+06	596972	937089	1.00446e+06	1.21322e+06	722516	165464	682855	1.09445e+06	317344	209720
794.368	0	4825.43	5857.93	0	26845	3.57212e+06	2725.74	29237.2	2.86037e+06	6.83849e+06	1.17024e+06	2.17865e+06	48246	1.66866e+07	6.94437e+06	1.34264e+06	195378	2.50179e+06	4.17988e+06	1.91843e+06	1.64424e+06	90458	709726	651515	6.02306e+06	63994.2	0	8757.01	0	0	0	0	0	7776.49	159594	0	3.01057e+06	9.31582e+06	8.10383e+06	1.62537e+06	1.7367e+06	3.54458e+06	2.46773e+06	5.97777e+06	870721	1.89433e+06	1.88102e+06	3.57981e+06	4.86247e+06
794.368	0	4825.43	5857.93	0	26845	3.58561e+06	2725.74	29237.2	6.27128e+07	6.83849e+06	1.17024e+06	2.17865e+06	131564	6.37983e+07	6.96634e+06	1.34264e+06	166576	2.50179e+06	9.22003e+07	4.82415e+07	1.64424e+06	90458	709726	3.08427e+07	6.02306e+06	63994.2	0	8757.01	0	0	0	8020.44	0	7776.49	159594	0	3.01057e+06	2.93402e+07	8.10383e+06	4.84731e+07	5.83008e+07	9.1893e+07	7.32665e+07	5.97777e+06	870721	5.96005e+07	5.27587e+07	3.57981e+06	4.86247e+06
795.371	0	0	0	0	12578.5	1.70455e+06	2622.44	59280.8	1.1817e+06	3.4003e+06	507331	1.07891e+06	23607.6	8.2611e+06	3.25042e+06	712281	118169	1.20919e+06	1.54211e+06	7.80183e+06	706984	18700.2	362614	4.93657e+06	2.87477e+06	23187.2	0	0	0	0	0	0	0	291205	63031.8	6876.49	1.77792e+06	4.68224e+06	4.10652e+06	7.96133e+06	7.35849e+06	1.78534e+06	1.15891e+07	3.11845e+06	467606	1.01059e+06	9.08886e+06	1.95674e+06	2.32295e+06
795.371	0	0	16717.5	0	12133.7	1.70455e+06	0	59280.8	3.06982e+07	3.4003e+06	507331	1.07891e+06	61885.8	2.39172e+07	3.25042e+06	712281	118169	1.20919e+06	5.16325e+07	7.80183e+06	706984	57005.1	362614	4.93657e+06	2.87477e+06	23187.2	0	0	0	0	0	0	0	291205	65661	5942.38	1.77792e+06	4.68224e+06	4.10652e+06	7.96133e+06	7.34707e+06	4.62777e+07	3.58123e+07	3.11845e+06	467606	2.95238e+07	2.66661e+07	1.95674e+06	2.32295e+06
810.364	0	0	0	28939.8	102841	191852	0	10907.7	1.57731e+06	4.98629e+06	199272	319212	65755.7	1.28886e+06	530746	26178.7	277434	191243	2.30152e+06	3.26023e+07	348916	68174.7	279572	201742	269660	49217	0	0	1.73972e+06	0	0	0	356339	69068.2	60836.5	8328.85	375259	1.07298e+06	1.05584e+06	1.13029e+06	1.20495e+06	2.46157e+06	2.35146e+06	383194	32862	1.67055e+06	1.22776e+06	956690	845199
810.363	0	0	0	0	0	191852	0	13745.4	1.14912e+07	1.97243e+06	199272	319212	65755.7	6.91305e+06	564931	27980.9	277434	191243	1.17204e+07	3.17024e+06	348916	42976.5	279572	201742	269660	120656	0	0	0	0	0	0	13159.5	17883.4	15045	6994.59	375259	1.07298e+06	1.05584e+06	8.00701e+06	6.62944e+06	2.46157e+06	2.35146e+06	383194	32862	2.445e+07	8.92181e+06	5.2265e+06	845199
810.365	0	0	0	0	3855.19	191852	0	13745.4	687450	709047	199272	319212	65755.7	686535	564931	99256.6	277434	191243	1.39572e+06	2.60092e+06	348916	42976.5	279572	201742	269660	120656	0	0	0	0	0	18577.8	7996.19	19619.7	24432.4	0	375259	1.07298e+06	1.04047e+06	694106	1.061e+06	1.03856e+06	2.35146e+06	383194	32862	3.90856e+06	1.22776e+06	957864	833331
811.366	0	0	0	15870.8	26913.2	101113	0	30300	2.62599e+06	408923	75446.4	172996	25132.3	593636	221171	0	87992.6	136109	1.49006e+06	1.35803e+07	150496	14298.7	99841.2	70707.4	211678	15247.9	0	0	670383	0	0	0	118142	76761.9	20557.2	17028.3	419034	513771	498234	611274	816586	883754	1.19009e+07	263873	34654.9	2.01259e+06	551171	447910	461769
811.367	0	0	0	9771.99	13918.3	101113	0	30300	3.1097e+06	408923	75446.4	172996	25132.3	593636	289608	16000.5	87992.6	136109	3.57266e+06	1.59973e+06	150496	15541.2	99841.2	70707.4	211678	33470	0	0	0	0	0	0	0	26203.3	19443.1	9250.98	419034	2.2701e+06	1.60584e+06	611274	816586	8.6354e+06	1.3101e+06	263873	34654.9	1.10774e+07	2.46135e+06	447910	461769
811.364	0	0	540312	0	43207.4	1.12487e+06	0	73042.2	3.75705e+07	6.00768e+06	2.2552e+06	1.64517e+06	558487	5.46233e+06	4.43199e+06	723991	5.80066e+06	2.08142e+06	1.89826e+07	7.02454e+07	3.77941e+06	232221	2.22594e+06	1.65202e+06	997727	176217	0	0	0	0	17676.4	57609	13921.4	105493	234958	0	3.18605e+06	3.78434e+07	4.15376e+07	3.35745e+07	5.37603e+06	1.09877e+08	1.13165e+08	2.91725e+06	1.04734e+06	1.17364e+08	3.41255e+07	4.12374e+06	3.71577e+06
811.363	0	0	34065.3	0	13330.4	1.12487e+06	0	73042.2	1.41561e+07	6.00768e+06	2.26168e+06	1.64517e+06	558487	5.46233e+06	4.43199e+06	723991	5.80066e+06	2.08431e+06	1.03047e+08	1.7796e+07	3.77941e+06	232221	2.22594e+06	1.65202e+06	997727	176217	0	0	0	0	17676.4	8272.67	13921.4	105493	234958	0	3.20631e+06	9.10891e+06	8.99656e+06	8.44649e+06	5.37603e+06	1.99628e+07	2.7626e+07	2.91725e+06	1.04734e+06	2.71883e+07	1.65634e+07	4.12374e+06	3.71577e+06
822.405	0	0	0	0	583010	32582	0	28361.3	3.35997e+06	3.75071e+06	75068.8	120088	122770	1.02887e+06	138721	45568.3	81113.8	162528	146240	3.77801e+06	80869.5	124410	159046	686067	1.05815e+06	30214.9	0	24140.3	0	0	0	0	0	1.2227e+06	24896	0	50710.7	4.99393e+06	1.37983e+06	1.15739e+06	431687	341516	2.04213e+06	116400	40712.5	249934	1.28121e+06	152641	202337
822.406	0	0	144243	0	92322.7	402923	0	35880.6	6.29809e+07	9.40502e+07	602200	1.44908e+06	650636	1.32462e+08	1.16577e+06	317935	212329	2.73762e+06	3.64145e+06	7.53392e+07	376641	269287	814013	2.05583e+06	5.61954e+07	77461.1	11377.6	0	0	0	0	48105.4	59027.7	406323	73138.7	12262.6	395025	1.65093e+08	1.32855e+08	3.50541e+07	7.84455e+06	5.21439e+07	8.43888e+07	5.36871e+06	779049	3.61917e+07	4.6433e+07	2.17904e+06	1.88708e+06
822.406	0	0	129568	0	36936.8	402923	0	35880.6	3.33401e+06	1.91963e+07	602200	926410	417977	1.26328e+07	1.03354e+06	198968	212329	1.65456e+06	3.64145e+06	7.63853e+06	250737	269287	554773	2.05583e+06	7.71894e+06	77461.1	0	11747.7	0	0	0	15808.6	0	135846	73138.7	12262.6	395025	1.03817e+06	4.52537e+06	437174	7.84455e+06	1.4019e+07	8.85859e+06	5.36871e+06	779049	991201	2.05675e+06	2.17904e+06	997987
822.404	0	0	84571.4	0	37666.6	73952.3	0	22834.2	2.41693e+06	2.92245e+06	62071.3	194120	109198	3.3495e+06	141244	45396.5	176894	286664	278720	652498	28441.2	19957.2	121834	434638	1.19573e+06	19798.6	0	9452.54	0	0	0	9116.15	0	122389	49655.4	0	34001.3	2.04831e+06	645253	289551	384036	236871	1.25721e+06	174294	48217.5	204642	358874	118765	308975
823.439	0	11609.8	22841.5	0	179196	1.03452e+06	31935	92192.3	2.26846e+07	5.05663e+07	1.31973e+06	6.84367e+06	2.22776e+06	4.16779e+07	3.17008e+06	1.70773e+06	764261	4.07944e+06	5.29817e+06	4.39917e+07	3.07291e+06	794375	1.2223e+06	5.03345e+06	3.69428e+07	535934	8369.26	0	0	0	8200.46	15153.8	0	64674.9	21001	25033.2	777439	5.02377e+07	1.79764e+07	5.25884e+06	4.45228e+06	2.94058e+06	2.8939e+07	4.24272e+06	495379	1.72172e+06	2.93589e+06	2.59054e+06	3.73041e+06
823.438	0	0	0	0	23462.5	79360.1	9726.69	4609.19	1.38825e+06	7.60597e+06	103759	234282	190917	9.18494e+06	260565	56398.1	101792	228267	201540	7.73802e+06	110821	74465.8	108118	296534	7.99797e+06	39966.6	8369.26	0	0	0	0	3740.23	0	140445	2979.37	10696.4	118566	9.92649e+06	3.17221e+06	329750	416333	204638	6.01948e+06	207643	40520.4	256165	280991	138288	151192
834.404	0	0	0	0	441075	21574.1	0	22911.2	788660	773232	44051	111587	34940	1.39804e+06	102601	90667.5	16071.8	190782	172189	2.46826e+06	12849	22087.2	60374.3	1.05941e+06	2.29401e+06	13775.8	0	95241.5	0	0	0	28333	0	3.39662e+06	12938.8	0	212997	5.70075e+06	1.951e+06	783270	1.37003e+06	1.05969e+06	1.95503e+06	474586	63153.2	2.92406e+06	743316	768974	586551
834.407	0	0	8372.41	0	71983.9	414261	0	76434	1.85522e+08	3.22301e+08	669561	2.56796e+06	1.0701e+06	7.95892e+08	2.53355e+06	855979	369353	2.58258e+06	3.5362e+06	2.83653e+08	423436	170063	981497	7.79752e+07	3.15545e+08	347152	52286.7	95241.5	0	0	0	5184.79	0	428676	103330	0	459440	6.52035e+08	3.25982e+08	7.2349e+06	8.2679e+07	8.3016e+07	4.60394e+08	7.43106e+06	481175	7.34208e+07	8.56853e+07	2.19036e+06	2.89376e+06
835.408	0	0	9810.67	0	422459	8428.09	699145	0	399986	418797	47057.4	37794.5	23349.4	1.44071e+06	90928.3	34604.3	9066	54653.2	153025	1.18999e+06	52507.2	18394.2	44177.1	233740	368292	0	0	544505	0	0	0	0	0	1.2956e+06	15346.4	24973.4	8833.11	1.33807e+06	769332	367617	696722	259720	633749	147103	17760.4	405281	458800	403890	329283
835.41	0	0	0	0	39833.2	202251	188087	56180.5	9.66406e+07	1.68232e+08	356164	1.35217e+06	540808	4.15675e+08	1.37934e+06	414296	166582	1.24977e+06	1.77896e+06	1.45337e+08	195333	109796	541894	5.14144e+06	1.65752e+08	134327	0	9854.66	0	0	0	0	40388.8	479084	15346.4	24973.4	180616	3.42076e+08	1.72678e+08	3.58843e+06	4.75424e+06	6.84707e+06	2.40568e+08	4.03992e+06	210681	7.11917e+06	6.46597e+06	1.03683e+06	1.42848e+06
835.41	0	0	173409	0	60148.9	54366.2	8838.23	56180.5	721827	1.36792e+06	116199	448582	122423	7.34815e+06	427406	46128.9	73376.1	206511	270317	834665	56555.2	23849.2	91623	1.26103e+06	4.32747e+06	12900.2	0	0	0	0	0	0	40388.8	362050	5398.13	0	27306.5	871376	720252	867455	1.01006e+06	1.02499e+06	668289	1.13946e+06	65762.7	687380	905338	294302	377639
867.356	0	1707.7	0	0	0	1.65952e+06	3353.56	1.42597e+06	4.16819e+07	2.95537e+06	5.07708e+06	6.25692e+06	2.83892e+06	5.7172e+06	6.28606e+06	5.47722e+06	4.87075e+06	6.39573e+06	4.98165e+06	3.5295e+06	926377	4.60395e+06	3.5389e+06	4.40559e+07	3.81568e+06	2.23207e+06	0	0	2849.08	0	0	0	0	33079.6	4.7426e+07	0	5.02287e+06	4.55356e+06	3.49931e+07	7.57044e+06	4.44344e+07	4.54617e+07	2.7035e+06	6.18307e+06	4.28031e+07	4.35946e+07	4.17437e+07	3.69176e+07	6.93416e+06
1040.5	0	0	41174.5	0	0	210099	0	119652	7.96875e+06	5.50349e+06	252579	305627	937144	4.73967e+06	293239	85597	0	2.21422e+06	3.35908e+06	494775	23695.9	19660.4	209607	1.26254e+06	1.49345e+06	26116.1	0	0	0	0	0	66657	0	28777.9	7034.82	0	2.8717e+06	9.8342e+06	1.79991e+06	1.195e+06	2.4438e+06	2.44353e+06	2.35882e+06	1.67434e+06	60679.9	1.82987e+06	1.57663e+06	271041	1.07916e+06
1041.51	0	0	3542.78	19610.2	14600.6	145465	0	40598.9	5.32117e+06	3.77362e+06	149992	194370	226914	3.07221e+06	178100	79075.7	2410.37	1.72219e+06	1.92639e+06	5.0931e+06	16391.8	12328.4	155352	3.46151e+06	8.14349e+06	14591.3	0	3546.43	0	0	0	12334.8	0	5678.4	0	0	1.59198e+06	6.42408e+06	2.86325e+06	262872	1.0499e+06	1.15644e+06	1.33306e+06	1.18772e+06	37285.9	2.71499e+06	1.17299e+06	148167	171483
1041.5	0	2245.92	0	19610.2	14600.6	216610	0	87705.3	1.27814e+06	6.10491e+07	1.45896e+06	817190	310776	1.07413e+07	380522	186569	16009.3	2.3278e+06	901764	6.37302e+06	303930	29750.4	1.84785e+06	2.31199e+06	1.13866e+07	159176	0	19416.4	0	0	0	0	0	15529.3	13278.9	0	1.49027e+06	6.86884e+06	5.99733e+06	1.17244e+06	1.99804e+06	1.85693e+06	3.79958e+07	2.19358e+06	192595	2.6385e+06	4.7521e+06	4.63502e+06	1.31542e+06
1041.51	0	0	6379.06	0	0	5.23762e+06	27100.7	3.37024e+06	3.39316e+08	2.5736e+08	7.96865e+07	2.65009e+07	3.06754e+07	4.54355e+08	4.59564e+06	2.74408e+06	292685	2.64796e+08	1.2699e+08	2.99503e+08	3.26254e+06	488806	5.69364e+07	4.08296e+07	4.41249e+08	1.03319e+06	0	0	0	0	0	0	0	13346.6	699268	0	8.57938e+07	3.23575e+08	1.10059e+09	2.25238e+08	2.95843e+08	4.04888e+08	2.61296e+08	3.09863e+08	5.14658e+07	6.8967e+08	1.05845e+09	1.70213e+08	2.30095e+08
1042.51	0	2946.22	6511.58	0	15893.1	29981.5	0	9313.41	1.7407e+06	1.16139e+06	42834.2	83646.8	50858.3	2.73821e+06	79001	16502	3150.26	185165	187808	1.11111e+06	0	0	43612.8	338440	1.23016e+06	29584.5	10430.4	0	0	0	0	0	0	0	7208.82	0	329740	502359	1.17695e+06	345033	105227	500893	437769	166156	23325.9	650853	724908	76044.7	147453
1042.51	0	0	0	0	15893.1	88051.8	0	11262.3	5.97232e+06	1.86132e+06	189302	140312	103862	1.50326e+07	142049	78554.1	0	4.04264e+06	244614	1.55699e+07	118118	0	171973	235497	2.83943e+07	49051.3	12083.3	2693.45	0	9277.94	22046.7	0	0	0	7351.44	12203	530004	1.45413e+07	2.12053e+06	2.36825e+06	778408	4.963e+06	1.10453e+07	4.54149e+06	49217.5	962588	1.54466e+06	1.23557e+06	433195
1042.51	0	0	0	0	3767.81	88051.8	0	10011	883156	1.86132e+06	189302	140312	103862	3.6521e+06	142049	78554.1	0	590048	244614	2.17267e+06	118118	0	171973	235497	3.89219e+06	49051.3	0	2693.45	0	9277.94	22046.7	0	0	0	7351.44	12203	174866	1.08623e+06	2.12053e+06	401928	778408	621128	1.7361e+06	733446	49217.5	962588	1.54466e+06	324702	433195
1042.51	0	3825.34	0	0	6131.1	1.88337e+06	0	918251	1.17358e+08	9.19733e+07	2.64901e+07	3.09363e+06	3.59691e+06	1.38433e+08	1.85672e+06	903713	2930.01	9.08372e+07	4.44589e+07	8.83924e+07	1.2785e+06	56757.1	5.70767e+06	3.31439e+06	1.26894e+08	193494	34448.2	0	0	0	0	0	0	11295.8	273701	0	2.95308e+07	1.25543e+08	4.01387e+08	7.67065e+07	9.6444e+07	1.38505e+08	9.54822e+07	1.05113e+08	5.87948e+06	2.50058e+08	3.81842e+08	5.66782e+07	7.38622e+07
1043.51	0	0	9019.82	0	10026.3	439836	0	225073	2.68056e+07	2.3076e+07	2.21098e+06	832162	1.0113e+06	3.39473e+07	217859	217875	0	6.85712e+06	2.85707e+06	2.28691e+07	320757	0	1.46254e+06	1.00613e+06	3.47082e+07	103583	0	0	0	0	0	0	0	0	82267.8	0	2.76298e+06	3.19227e+07	1.01108e+08	5.67947e+06	7.0798e+06	3.28861e+07	7.65086e+06	6.2269e+06	1.35144e+06	6.1808e+07	9.55563e+07	3.96871e+06	6.78137e+06
1054.62	0	17004	48116.1	10596.1	17391.8	354155	10966.2	0	3.74995e+07	7.04793e+07	424899	1.40515e+06	328738	6.88646e+07	871807	289426	252749	912032	744188	5.31472e+07	550649	376086	374709	1.10945e+06	5.56392e+07	185228	29691.1	10879.1	0	0	0	14924.7	15807.1	0	10630.6	12965.5	51364.9	5.98261e+07	4.28896e+07	1.74587e+06	1.87878e+06	1.23039e+06	3.43935e+06	941474	67546.7	1.41305e+06	1.83532e+06	535924	1.23264e+06
1054.63	0	13121	0	0	0	17968.1	0	0	4.77594e+06	1.64215e+07	237835	515245	110941	1.08953e+07	217349	143391	47562.8	553417	367982	5.97672e+06	143578	66641.3	143420	388518	3.42975e+06	28266	2881.17	0	0	0	0	0	0	0	23658.9	0	97011.5	4.18463e+07	7.99416e+07	2.77127e+06	3.5701e+06	3.52567e+06	3.48012e+07	2.53556e+06	201510	4.27915e+06	5.90125e+06	629054	803409
1058.51	0	0	0	8907.08	10223.2	1.00479e+06	0	459211	1.35609e+08	1.26003e+08	3.43739e+06	962611	1.3016e+06	1.85305e+08	941996	423587	13846.9	1.11764e+08	6.40801e+06	1.25371e+08	499931	114173	2.22533e+06	1.84204e+06	1.59931e+08	193069	0	0	0	0	0	0	10122.2	9704.53	271717	0	5.92108e+06	1.74923e+08	5.57447e+08	1.03334e+08	1.36397e+08	1.90265e+08	1.37252e+08	1.49546e+08	2.54598e+06	3.57159e+08	5.00723e+08	6.34957e+06	1.00871e+08
1059.51	0	0	0	0	0	715583	0	257479	994421	1.42615e+06	2.36247e+06	625030	847678	1.06957e+07	803178	237708	10139.7	6.09044e+06	4.15489e+06	8.94446e+06	318582	37128.7	1.46834e+06	1.24632e+06	2.20147e+06	161409	0	0	0	0	0	0	0	6013.29	212867	0	3.33729e+06	2.016e+06	4.11187e+07	7.92173e+06	9.42035e+06	1.53747e+07	1.80308e+06	1.45366e+06	1.67828e+06	3.95129e+06	3.56152e+07	4.25357e+06	7.23385e+06
1059.52	0	0	0	0	0	715583	0	257479	8.41678e+07	7.84951e+07	2.36247e+06	625030	847678	1.16182e+08	803178	237708	10139.7	6.09044e+06	4.15489e+06	7.79513e+07	318582	37128.7	1.46834e+06	1.24632e+06	1.05615e+08	161409	0	0	0	0	0	0	0	0	212867	0	3.33729e+06	1.08639e+08	3.51681e+08	6.42365e+07	8.26122e+07	1.25964e+08	8.14811e+07	8.79605e+07	1.67828e+06	2.21503e+08	3.34274e+08	4.25357e+06	7.23385e+06
1108.56	0	0	0	0	0	111658	15169	0	5.45803e+07	1.05501e+08	510784	2.2631e+06	614123	1.1367e+08	1.45214e+06	379783	38567.8	2.57687e+06	4.6152e+07	7.3489e+07	215745	204972	1.29033e+06	4.36505e+06	1.1106e+08	183206	0	0	26666.5	0	20313.2	0	0	0	9385.28	0	31695.8	8.38012e+07	6.85509e+06	7.82763e+06	5.40341e+07	4.3822e+06	3.66993e+07	2.40944e+06	0	5.16846e+06	7.11677e+06	1.99433e+06	954908
1108.56	0	2801.45	0	0	0	0	0	0	1.23554e+06	2.51749e+06	24757.2	104183	25557.9	2.55759e+06	46807.5	20816.2	4447.27	170057	491389	3.2574e+06	18924.8	6128.59	54214	384117	2.8648e+06	22725.9	0	0	0	0	0	0	0	17450.9	4374.11	0	31695.8	3.91598e+06	378058	495431	977670	286983	639891	177613	0	337300	399732	46030.6	50748.5
1109.57	0	0	0	0	8027.84	79569.6	15659.8	0	3.39347e+07	7.49984e+07	345174	1.52578e+06	421281	7.92792e+07	1.02425e+06	261830	62519.3	1.81269e+06	3.14541e+07	5.556e+07	144464	160830	911759	3.12525e+06	7.83186e+07	122592	0	0	23814.9	0	0	4952.54	0	0	7973.48	0	12163.3	5.28293e+07	4.58278e+06	5.40746e+06	3.43858e+07	2.76261e+06	5.76651e+06	1.49526e+06	57184.4	3.51027e+06	4.58325e+06	1.33836e+06	753897
1118.62	0	0	116227	0	7754.38	66743.8	275914	26011.4	1.61039e+08	3.86118e+08	1.10402e+06	3.31931e+06	482468	2.41485e+08	2.03777e+06	479736	154285	2.9153e+06	3.1545e+06	1.26885e+08	398617	207140	516276	3.88858e+07	1.37632e+08	335305	59568	78411.4	0	0	12392.9	50931.2	0	65536.1	9071.49	232132	29134.8	8.92686e+07	4.81727e+07	5.68038e+06	7.54737e+06	2.66831e+06	7.18787e+07	2.68965e+06	127915	3.71038e+06	3.9091e+06	842587	509295
1119.62	0	0	38424.1	0	17130.6	62443.4	64291.2	0	1.18426e+08	2.94731e+08	832912	2.49194e+06	384716	1.81117e+08	1.53697e+06	307984	104680	2.11909e+06	2.24869e+06	8.92024e+07	329297	178711	409456	6.90866e+06	1.01823e+08	266387	23591.1	9893.29	10850.7	51433.7	0	6780.19	0	16992.6	0	20472.7	0	7.43951e+07	6.52534e+06	4.19562e+06	5.73494e+06	2.00819e+06	5.29745e+07	2.0849e+06	104862	2.8452e+06	2.79452e+06	603243	376221
1120.63	0	0	9036.84	0	17385.2	22375	0	4707.96	9.09119e+06	5.67183e+06	358403	1.06302e+06	113867	1.64464e+07	591895	114311	50355.1	916764	855437	704854	144242	84613.3	152848	2.67588e+06	2.04079e+06	97966.6	0	0	0	0	0	0	0	8792.21	0	11862	27763.5	6.55162e+06	2.42753e+06	1.70919e+06	2.19443e+06	769989	6.93174e+06	774511	26889.8	1.15403e+06	1.12709e+06	246655	168399
1120.63	0	0	9036.84	0	9932.95	22375	9041.68	0	3.58991e+07	9.63607e+07	358403	1.06302e+06	113867	5.88338e+07	591895	114311	36953.8	916764	855437	2.26659e+07	144242	84613.3	152848	2.67691e+06	3.31132e+07	97966.6	0	0	0	0	0	0	0	8792.21	0	11862	27763.5	6.54826e+06	2.42768e+06	1.70919e+06	2.19443e+06	769989	6.93403e+06	774511	26889.8	1.15403e+06	1.12709e+06	246655	168399
290.639	0	36348.3	8307.55	51318.9	34818.9	1.14618e+06	9872.72	411552	5.73487e+06	1.02732e+06	1.25207e+06	3.69194e+06	2.02939e+06	5.46434e+06	2.99502e+06	850390	1.13509e+06	1.66328e+06	4.21943e+06	8.08599e+06	3.59752e+06	1.2223e+06	1.30845e+06	4.23617e+06	7.15847e+06	1.19056e+06	11471.8	28358.1	48927.5	14712.6	19154.9	0	18794.1	134049	68014	7371.62	2.88551e+06	9.26513e+06	8.01731e+06	6.68566e+06	6.11269e+06	8.81971e+06	680246	6.54782e+06	697949	4.98346e+06	6.82967e+06	4.64364e+06	3.10428e+06
509.216	0	40985	21276.8	23364.9	410566	1.28211e+06	5367.5	4.10454e+06	8.14605e+06	599554	1.3006e+06	907094	565050	1.85e+06	365007	221216	119716	751471	2.239e+06	1.28885e+06	675301	145602	532943	1.62109e+06	2.17407e+06	252961	146055	3.1718e+06	165731	1.01814e+06	11484	76783.6	11385.9	1.11382e+06	462614	4711.65	2.9601e+06	2.37899e+06	1.2737e+06	1.42703e+06	1.8248e+06	2.30275e+06	2.08948e+06	2.70126e+06	864599	7.77163e+06	7.2003e+06	428237	1.88398e+06
710.316	0	0	0	0	0	368171	0	164534	3.2948e+06	4.18625e+07	750620	2.44602e+06	2.34055e+06	7.96319e+06	664351	241983	1.00508e+06	1.19648e+06	1.33445e+06	7.15366e+06	959266	1.21644e+06	2.19581e+06	3.03443e+06	8.16885e+06	278443	5442.99	0	0	10676.4	0	21102.5	0	7140.37	31727.5	7949.8	438331	5.55299e+06	1.96532e+06	2.17547e+06	3.06215e+06	669487	4.9001e+06	543700	46404.4	883926	1.14409e+06	676209	2.57423e+06
758.888	0	0	0	0	19187.6	239930	0	0	1.61121e+07	2.18451e+06	691725	5.99836e+06	633977	4.54199e+06	2.03876e+06	394763	163830	4.1384e+06	6.33383e+06	1.34362e+07	581792	113737	1.02227e+06	4.19735e+06	1.90763e+06	533745	21622.5	36507.8	0	0	0	0	0	0	0	0	60172	3.68735e+07	3.5566e+07	835396	1.83067e+06	5.96082e+06	4.61765e+07	7.60711e+06	132676	2.95498e+06	8.03494e+06	3.41237e+06	3.45562e+06
760.404	0	13238.4	8818.28	5377.37	82505.9	108375	0	59753.8	1.05633e+06	1.50028e+06	336372	466126	436671	1.23643e+06	521296	705954	411490	305961	320538	627441	793855	909701	496771	1.04491e+06	777520	167773	14320.3	0	0	0	0	57131.9	0	74756.2	39011	8636.76	548945	3.61277e+06	6.21767e+06	420530	775346	770975	3.59527e+06	1.17571e+06	540992	705277	1.44786e+06	103673	514335
760.406	0	16132.4	8818.28	2651.48	82505.9	19744.2	69727.3	39747.8	1.05633e+06	5.64002e+06	336372	1.53662e+06	436671	1.06963e+06	521296	705954	411490	305961	320538	627441	793855	909701	496771	1.04491e+06	436980	166920	0	0	0	0	0	252341	7165.25	23106.6	20217.3	0	548945	9.37798e+06	1.60188e+07	420530	775346	1.68361e+06	9.20204e+06	1.17571e+06	540992	705277	1.44786e+06	103673	514335
761.408	0	0	18641.8	18358.9	38678.5	3.48754e+06	56895.1	329304	3.60991e+07	752336	3.23604e+06	5.82791e+06	1.0459e+06	686899	1.21866e+07	6.89136e+06	570599	1.03165e+07	9.8684e+06	1.14984e+07	1.85303e+06	726672	3.16059e+06	4.52183e+07	1.52302e+07	375085	0	0	0	18337.7	13119.6	75820.9	56927.6	440674	1.78694e+06	283890	1.27859e+06	9.84297e+06	1.77002e+07	1.07224e+07	2.19938e+06	1.94459e+06	6.35558e+06	1.33706e+07	1.66851e+06	8.14771e+06	1.04e+07	4.18361e+06	3.48124e+06
761.411	0	0	0	0	356050	89069.4	15764.4	9705.07	425094	2.48724e+06	238784	109220	199697	519277	218664	249374	66835	177582	82691.3	347512	201890	214090	209330	421504	315481	42867.2	10948.9	14799.8	2144.38	0	11171	11208.6	0	112532	37007.8	11941	239247	1.82478e+06	2.99287e+06	225331	481014	418803	1.81859e+06	636233	169905	254892	763939	106092	228415
764.412	0	0	18550.9	14248.5	161387	117312	37958.8	235935	841240	2.58518e+06	587325	659789	724314	724720	424801	406693	876495	495390	816903	361022	183978	963812	1.36335e+06	1.75017e+06	405695	308932	0	0	10255.3	11900.4	11711.2	0	19406.7	89017.9	1.8823e+06	101750	335630	329109	317287	599620	699401	475031	192703	331451	761089	703132	978638	1.1627e+06	442934
764.402	0	8287.32	23051.9	0	49957.2	76290.1	35879.7	249109	654299	1.57519e+06	626395	518852	552070	3.46959e+06	455488	393445	707169	671792	882115	468032	149087	757999	1.07925e+06	1.4251e+06	451518	245366	0	0	0	9589.94	8630.59	0	0	27513.1	1.40503e+06	276524	372725	686693	820118	639524	4.99316e+06	475032	1.14254e+06	284961	821030	4.28014e+06	6.62369e+06	1.24638e+06	435026
764.4	0	8287.32	8705.79	24604.6	10025.4	146474	9835.69	71327.2	5.51955e+06	4.30439e+07	337358	912527	297737	6.05918e+07	753129	356488	283196	944874	1.87698e+06	6.82567e+06	156435	248451	298511	3.28641e+06	6.30441e+06	184053	0	0	0	0	2786.88	0	0	44623.7	214085	94306.7	280855	1.50984e+08	9.34923e+07	6.79998e+06	5.04762e+07	7.41801e+06	5.7636e+07	5.06333e+06	511230	3.71784e+07	4.73579e+07	1.98813e+06	1.09252e+06
764.4	0	0	7016.12	0	32860.9	80771.8	0	130339	1.55024e+06	1.76871e+06	471295	403141	224686	4.55131e+06	379350	285838	638371	472077	304033	1.07322e+06	96726.1	408629	371678	560614	1.22795e+06	180304	7187.31	0	0	15505.3	0	7502.51	0	65645.7	221918	0	149072	4.78623e+06	649538	398160	1.21076e+06	357064	588625	350604	416367	262592	437021	679434	565882
774.383	0	0	310818	14148.8	215690	700157	18392.7	158365	6.30032e+06	1.44745e+06	575906	4.1446e+06	662097	1.27671e+07	3.80042e+06	872703	567472	2.28335e+06	3.14626e+06	600263	1.05315e+06	679279	796079	1.26454e+07	1.5675e+07	879870	0	0	26065.7	0	0	607545	13615.4	147872	277926	88727.7	862522	2.05081e+07	9.81634e+06	1.00884e+07	1.4379e+07	8.93261e+06	1.26852e+07	3.06199e+06	661663	1.00698e+07	1.2912e+07	3.75726e+06	5.14162e+06
776.397	0	0	48235.4	0	15160.5	136662	0	23197.5	1.93266e+06	2.93458e+06	683045	1.56719e+06	684229	7.60498e+06	770628	417869	223712	610154	958200	2.68818e+06	618754	381292	574998	3.65804e+06	2.09348e+06	189872	24821.5	21972.4	0	0	0	91500.8	0	59201.7	19571.5	0	572344	5.60419e+07	3.96374e+07	2.54252e+06	1.74741e+06	4.1301e+06	4.5631e+07	1.00558e+06	469528	2.11701e+06	1.3114e+06	1.80549e+06	1.33962e+06
776.397	0	0	96969.3	0	15160.5	77540.4	0	3644.68	921291	2.90886e+06	68476.3	102627	154162	947561	535897	150820	42775.7	712961	246119	934064	118329	56707.5	134499	566958	2.63367e+06	104270	24821.5	21972.4	0	0	0	350669	0	51128.7	7550.37	0	23737.3	4.28431e+06	6.67669e+06	1.87497e+06	1.69971e+06	1.26746e+06	2.83947e+06	611688	117048	3.85064e+06	4.11963e+06	123052	280312
782.381	0	0	0	8803.71	292279	28583.9	0	104834	186367	629653	135367	65536.7	88548.4	1.06243e+06	119790	75310	219339	115271	155565	502524	51429.6	154468	178727	272123	175995	86401.3	0	0	0	0	4039.56	0	0	116862	149733	11628.6	156653	5.15139e+06	8.35881e+06	348706	715758	542312	3.69801e+06	292000	365444	456958	515231	313691	313949
782.381	0	0	0	2494.56	28522.2	87768.9	0	14421.3	788196	3.44989e+07	102780	199487	126034	4.21846e+07	153553	72420.2	116235	278335	224198	1.77843e+06	96064.3	77898.9	185218	303811	2.28933e+07	25588.9	8642.21	0	0	0	0	0	4593.89	30056.1	16316.3	0	35843.8	8.6595e+06	9.94283e+06	2.22174e+07	2.69098e+07	882927	5.95827e+06	691245	192672	1.15126e+06	3.04517e+07	493775	496746
782.383	0	0	0	0	18511.9	9274.13	0	0	3.70534e+06	4.6127e+07	358003	1.1973e+06	65287.8	7.87063e+07	787209	294899	28666.1	1.51586e+06	214453	1.0737e+08	571390	65015.3	916698	1.69079e+06	3.57946e+07	219986	8642.21	0	0	31589.3	0	0	0	13707.6	0	0	35843.8	2.30037e+08	2.48393e+08	8.94448e+06	1.20236e+07	904546	1.45311e+08	1.70282e+06	161566	2.42321e+06	8.73389e+06	772725	1.01575e+06
782.886	0	0	0	0	0	0	0	0	136001	1.20087e+06	0	13558.3	12544	779989	6363.17	0	0	59760.2	39407.5	163596	0	21493.6	8120.77	58536.5	210751	0	0	0	0	0	0	0	0	0	0	0	0	4.83526e+06	5.10254e+06	231112	468907	500107	4.06143e+06	263996	7328.89	321081	458714	162314	72477.2
782.885	0	0	0	0	0	4912.06	0	0	315193	2.5934e+06	40196.5	115051	18774.2	787676	74812.1	36136.4	15923.6	66090.2	125677	710835	31933.4	21493.6	18718.4	243751	383956	11367.3	0	0	0	0	16124.4	0	0	0	0	0	0	3.05814e+06	2.59478e+06	501123	468907	500107	1.50052e+06	286895	32438.5	457915	647774	176480	209272
782.884	0	0	0	0	0	19321.4	0	0	1.03933e+06	3.12369e+07	77790.5	195284	28538.9	4.32496e+07	100034	22306.6	15923.6	213298	194570	1.76945e+06	26919.3	0	68570.7	368581	2.24274e+07	21624.7	0	0	0	0	16124.4	0	0	0	9581.03	0	0	8.62996e+06	2.45288e+08	1.27656e+06	880313	717260	5.0612e+06	678521	82994.7	814392	1.45567e+06	294776	369679
782.885	0	0	0	0	0	18597.9	0	0	3.83724e+06	4.98575e+07	244919	867678	244055	8.30501e+07	1.13739e+06	57518.9	23695.9	1.74037e+06	389621	1.09453e+08	438706	199976	1.06686e+06	1.62674e+06	3.64262e+07	142440	5501.13	0	0	0	0	0	0	0	9581.03	0	0	2.30656e+08	9.80335e+06	3.39968e+06	3.1089e+06	981729	1.40982e+08	1.85054e+06	161793	2.01902e+06	2.11557e+06	1.00391e+06	891830
788.401	0	0	0	0	164520	17989.7	4734.78	0	1.11747e+06	3.49074e+06	47751.4	100061	42424.6	1.89077e+06	113025	53109.3	61292	108871	134298	1.2701e+06	32393.6	10053.9	63267.7	377376	658339	14376.3	8550.78	0	0	3662.3	0	0	0	111580	4355.15	0	48840.1	711650	448545	380634	458810	227135	613948	219129	9960.22	115418	228813	89454.9	51561.5
790.416	0	0	6007.44	0	558617	468041	0	117129	7.38006e+06	618479	881811	2.18023e+06	1.34984e+06	6.27807e+06	2.74471e+06	303718	459192	2.84872e+06	2.22962e+06	5.21941e+06	1.67801e+06	963409	877362	1.2298e+06	3.54199e+06	296175	0	0	45393	31458.4	0	9736.47	0	1.07846e+06	299419	47847.8	311482	8.90228e+06	4.46553e+06	4.05765e+06	3.39824e+06	3.13195e+06	2.93409e+06	1.54938e+06	113345	1.96172e+06	867557	1.48234e+06	3.03679e+06
790.415	0	0	0	0	84606.8	468041	0	117129	7.38006e+06	8.61769e+07	865686	2.18023e+06	1.34984e+06	9.92198e+06	2.74471e+06	866724	505722	2.84872e+06	2.67015e+06	5.21941e+06	1.67801e+06	1.10866e+06	877362	5.20035e+06	3.57458e+06	296175	11438.4	137927	10352.2	31458.4	0	9736.47	0	112698	299419	0	1.56006e+06	1.16159e+08	7.72313e+06	7.44493e+06	1.52879e+07	1.22028e+07	6.28349e+06	5.87461e+06	1.10643e+06	1.04297e+07	1.16865e+07	4.99336e+06	4.56585e+06
801.457	0	0	31478.3	6126.36	417210	195444	24863.1	93725.5	3.48702e+06	2.58006e+07	306546	1.67823e+06	664566	5.71947e+06	813888	755798	291471	1.56551e+06	1.81114e+06	5.99144e+06	782176	282504	371460	2.24116e+06	5.26517e+06	210971	0	5155.6	0	17265.8	12973.2	134659	21112.3	368097	9935.48	74890.2	364507	4.20122e+07	3.51336e+06	1.75469e+06	1.78138e+06	1.13763e+06	4.96693e+06	1.54908e+06	213719	1.16369e+06	1.36548e+06	1.01032e+06	1.22559e+06
801.456	0	0	23178	6126.36	1.48778e+06	44773.4	29174.6	93725.5	397056	4.65548e+06	56856.8	156946	102301	850802	99658.5	73122.9	48084	100909	144110	526171	46452.9	37219.5	43935.3	177819	296182	22848.3	4920.88	5598.7	0	2768.76	10453	85903.8	0	671709	43519.8	79981.4	127339	4.58759e+06	681222	94718.3	195603	70247.8	443374	136152	88575.6	97652	254997	54000.3	84993
804.398	0	0	91355.6	0	2.03652e+06	60053.4	0	37333.1	1.50934e+06	4.514e+06	134397	410941	230594	4.64983e+06	356069	187533	115588	791438	451600	3.07505e+06	52134.4	230768	335043	1.4699e+06	3.73857e+06	41152.2	0	9165.81	0	13520.4	0	32805.8	0	2.81014e+06	795412	6161.23	849799	4.83081e+06	1.03355e+06	748084	1.79425e+06	1.07545e+06	651999	737236	883164	1.17547e+06	1.26958e+06	519735	510421
804.395	0	0	0	0	28614.7	186405	0	10348.1	7.22951e+06	8.8925e+07	301521	1.70357e+06	110132	8.96709e+07	878768	103736	101529	1.84621e+06	3.19335e+06	8.12399e+07	290752	47713.2	230434	1.20756e+06	5.88963e+06	36201	0	9165.81	0	13520.4	0	75746.6	0	73756.7	67157.7	0	80942.2	6.67743e+07	8.12589e+07	2.61239e+06	3.22813e+06	1.61407e+06	6.33092e+06	1.34096e+06	142383	1.48129e+06	1.82935e+06	616711	662060
804.396	0	0	16266.5	0	33857	12013.1	0	5002.99	375775	1.5178e+06	45248.2	96374.5	49130.7	803823	110241	29990.5	17534	74606.5	61160.7	883838	31926.6	15589.1	80838.1	125032	660175	11458.5	0	0	0	0	0	0	0	96346.8	8779.13	0	23664.9	599792	1.70083e+06	144469	112961	198261	629612	142598	52858.1	173930	81582.1	76713.8	45766.7
804.396	0	0	16266.5	0	14417.9	6862.81	0	5002.99	228153	1.82837e+06	16919.8	232881	344027	1.02856e+06	110241	10659.3	10442	98514.2	47469.6	1.25856e+06	63440.8	47615.9	80838.1	78876.4	512733	0	0	0	0	0	0	0	0	40561.1	8779.13	0	23664.9	1.4445e+06	1.12415e+06	107052	69382.7	128426	3.06486e+06	142598	52858.1	46142.4	45920.2	37152.5	45766.7
804.396	0	0	0	0	17189.9	0	0	5002.99	228153	4.485e+06	14845.7	232881	344027	1.27719e+06	110241	0	10442	98514.2	47469.6	1.97978e+06	63440.8	47615.9	67262.9	30927.2	512733	0	0	0	0	0	0	0	0	11327.4	8779.13	0	23471.9	1.24348e+06	495274	74421.5	69382.7	128426	3.06486e+06	107145	52858.1	42500.6	76006.9	17723.4	45766.7
806.411	0	0	0	0	73105.3	22254.5	0	0	379935	2.12844e+06	75258.9	165758	123026	532627	154023	70286.6	68661.5	166904	211848	536085	54090.6	40490.9	70398.7	510285	390583	22800	0	0	0	0	0	0	14134.6	184585	0	15256.5	26556.6	483802	1.0996e+06	577863	515319	306214	205172	534209	38916.7	236850	215232	112131	253300
806.412	0	0	0	0	110332	29887.5	0	7693.69	889650	5.35234e+06	60513.9	199908	175174	335218	159236	15371.5	56859	289627	111452	2.22366e+06	212605	132467	227682	165489	278720	0	0	80351.1	0	0	0	0	0	134537	2685.36	0	41361.3	627847	730518	286848	187663	151131	445789	138425	32977.7	28053.8	46294.1	0	7001.08
816.395	0	0	0	0	66536.4	192881	0	91492	8.5224e+06	9.66786e+07	363436	1.31523e+06	404473	2.02433e+08	1.25737e+06	341086	219008	1.03353e+06	2.30474e+06	7.7836e+07	198659	130780	292861	4.47952e+06	9.38588e+07	207992	8731.19	0	0	0	0	0	0	155582	0	13162.3	179282	1.59568e+08	7.54489e+06	1.58368e+06	2.08487e+06	2.12849e+06	7.20867e+07	1.59828e+06	179619	1.23696e+06	2.04771e+06	597822	1.27357e+06
816.396	0	0	0	0	50876.4	73989.7	0	577912	1.15508e+06	3.14331e+06	74226.2	269505	41632.6	1.19216e+06	251832	134547	47161.8	277437	498446	2.17018e+06	30401	75748.1	122105	401569	1.19533e+06	17790	0	5291.43	35199.9	0	0	0	0	74652.1	12768.4	0	582931	883631	710740	632500	1.09387e+06	692292	2.83742e+06	486581	38523.5	364291	609075	475832	426228
816.396	0	0	0	0	33118.3	73989.7	0	577912	270751	1.9671e+06	64030.1	36910	68434.9	2.04112e+06	79318.6	35365.6	47161.8	102644	75051.3	1.28893e+06	41869.4	26290.4	23394.7	320202	1.16062e+06	17313.2	0	5291.43	35199.9	0	0	0	0	100094	12768.4	0	582931	4.86255e+06	548279	192869	376924	311478	2.60535e+06	231785	79450.2	315294	251597	282353	61712.5
816.396	0	0	4292.36	0	33118.3	19827.2	0	29917.5	159137	804979	35531.5	36910	68434.9	820064	33344.4	35365.6	32776.3	102644	40175.8	438199	41869.4	11833.7	23394.7	254858	379002	16748.5	0	5291.43	35199.9	0	0	0	0	100094	7571.11	0	59404.9	667092	548279	105121	244322	159176	882866	120499	26508	112621	251597	81057	75644
816.396	0	0	5442.18	0	35520.8	25998.5	6550.07	11743.7	153454	3.59187e+06	27930.2	61480.1	70986	2.29313e+06	56132.1	15134.8	22784.3	61985.6	27636.6	438199	87555.2	23678	23394.7	134060	215354	16748.5	0	0	0	0	0	0	0	100094	6567.29	0	42903.4	2.62633e+06	446657	105121	184292	159176	882866	78747.5	26508	133723	251597	28601.4	70462.5
816.397	0	0	5442.18	0	35520.8	25998.5	6550.07	1753.94	153454	987546	27930.2	61480.1	70986	820064	56132.1	11575.8	22784.3	61985.6	27636.6	438199	87555.2	23678	13392.6	134060	215354	9727.91	0	0	0	0	0	0	0	118159	6567.29	0	42903.4	3.1758e+06	503000	77391.8	106485	93612.5	1.65993e+06	78747.5	1799.03	133723	182765	2032.47	70462.5
817.399	0	6953.31	11909.1	0	2.2628e+06	109438	0	36283.4	4.5794e+06	4.95639e+07	247711	636357	180607	1.0454e+08	670151	139606	114550	472526	1.2107e+06	3.5206e+07	91115.8	60535.6	199204	2.0838e+06	4.24621e+07	145368	0	8522.26	0	0	0	0	0	1.60964e+06	8464.25	32159.4	102385	8.09649e+07	4.11408e+06	897262	1.07286e+06	1.09486e+06	3.32411e+07	820130	15171	674413	1.07305e+06	325752	656923
817.401	0	0	7539.26	0	57588.2	10062.2	0	17229.5	78415.6	1.64801e+06	11829.7	18743.1	12713.2	432473	27578	22212	9071.82	25753.1	19537.7	125594	52010.5	12750.8	17314.5	37396.6	70954.2	0	0	0	0	0	5598.99	14929.8	0	236942	3001.26	8220.14	23006.7	1.07985e+06	323026	93292.7	72288.3	98879.4	1.51607e+06	50329.4	52800.3	92289.2	168475	52713.8	37680.1
823.409	0	0	0	0	405131	12539.5	0	7757.39	194529	964193	22703.2	63968.7	30080.2	3.98698e+06	94329.9	41900.7	27878.8	85905.9	26367.8	1.9766e+06	27879	51163.3	31984.3	346869	1.24602e+06	17062.8	34440.9	0	9475.49	0	0	14854	0	667658	11434.9	19474.9	34854.7	805787	302431	176627	189315	226390	448692	107989	50092.5	113004	189209	69967.2	110994
823.408	0	0	0	0	379811	23625.8	0	17215.8	353071	662051	41522.9	83641.4	84150.5	2.94671e+06	94329.9	41900.7	47379.2	110177	136614	992141	27879	51163.3	64032.2	346869	577036	17062.8	6426.92	0	0	0	0	14854	0	706500	17213.7	0	34854.7	3.57431e+06	544501	176627	280117	197802	660123	205850	50092.5	217828	266034	69967.2	110994
823.41	0	0	78169.7	0	221399	62860.3	0	17215.8	564077	479242	29494.3	91024.6	84150.5	531256	94329.9	36641.1	13583.3	110177	136614	441653	27879	51163.3	64032.2	346869	675221	14860.2	6426.92	0	0	0	0	17832.2	4094.2	858518	17213.7	0	16600	1.05984e+06	544501	176627	280117	197802	646496	205850	50092.5	217828	266034	69967.2	110994
823.408	0	0	78169.7	0	194278	218987	0	97252.7	6.64627e+06	3.92953e+06	305951	812081	347287	1.07247e+07	643205	225399	97408.7	1.29047e+06	1.92612e+06	3.19059e+06	219139	188636	495236	1.06832e+06	2.33712e+06	28714.2	6426.92	0	0	0	0	17832.2	13159.8	1.4503e+06	17213.7	0	426404	6.47566e+06	3.46079e+06	4.27222e+06	4.15137e+06	7.20828e+06	3.93504e+06	3.01799e+06	379402	5.28784e+06	6.18696e+06	1.27178e+06	915339
823.409	0	0	78169.7	0	155614	218987	0	97252.7	6.64627e+06	3.37425e+07	305951	812081	347287	5.40191e+07	643205	225399	97408.7	1.29047e+06	1.92612e+06	3.00291e+07	219139	188636	495236	1.06832e+06	2.75171e+07	28714.2	6426.92	4833.62	0	47552.9	0	17832.2	13159.8	1.4454e+06	45247.5	0	426404	7.63581e+07	5.80796e+07	4.27222e+06	4.15137e+06	7.20828e+06	4.06271e+07	3.01799e+06	379402	5.28784e+06	6.18696e+06	1.27178e+06	915339
823.41	0	0	68435.5	0	155614	218987	0	97252.7	6.64627e+06	2.92861e+06	305951	812081	309794	3.5992e+06	643205	41117.1	97408.7	1.08215e+06	1.92612e+06	3.10796e+06	144514	121713	318781	1.06832e+06	2.9773e+06	28714.2	0	4833.62	0	47552.9	0	0	0	455990	45247.5	5570.77	426404	576650	1.43597e+06	4.26645e+06	4.15137e+06	2.60095e+06	2.46731e+06	3.01799e+06	379402	1.38265e+06	2.48041e+06	1.1417e+06	491761
824.443	0	0	47540.9	0	110531	489337	10609.3	5150.6	4.34126e+06	2.62593e+07	954409	3.55419e+06	1.13197e+06	6.72062e+06	1.58135e+06	482850	378730	2.17734e+06	2.71752e+06	2.26433e+07	1.46431e+06	589119	678400	2.63607e+06	7.94799e+06	271743	0	12739.3	0	5329.14	0	300836	0	103924	5998.9	19111.5	503748	2.5026e+07	4.59477e+06	2.35132e+06	2.21841e+06	1.53817e+06	8.04887e+06	2.23823e+06	290309	1.0846e+06	1.49033e+06	1.40364e+06	1.99376e+06
824.443	0	0	98361.9	0	51108.5	309405	10609.3	3973.74	580878	1.76506e+06	387873	1.15297e+06	282520	462028	1.3222e+06	138767	42417.4	821452	222445	1.71611e+06	869335	185367	262681	264482	1.56427e+06	91314	0	0	0	3108.08	0	300836	0	101792	3181.83	19111.5	21382.7	2.19104e+06	1.83243e+06	342903	202478	92932.8	2.43891e+06	150331	9476.44	144104	121293	51092.9	491721
824.444	0	0	98361.9	0	51108.5	24995.9	10609.3	0	250185	1.22422e+06	41283.2	133137	89354.5	462028	48159.1	37535.2	17264	140487	84973.8	1.67647e+06	60370	0	20345.6	90433.3	584307	10362.6	0	0	0	0	0	138917	0	103924	3303.09	19111.5	21382.7	1.6316e+06	326324	137255	167340	92932.8	552541	101320	9476.44	130505	121293	86557.8	113085
834.408	0	0	13633.2	0	387051	12788.1	0	0	77254.8	999109	10875.6	0	22708.7	2.16136e+06	11180	0	4643.36	39124.6	14216.2	776102	0	0	0	34768.8	106757	0	0	0	0	0	0	0	0	239496	6734.45	0	41959.4	1.48587e+06	201931	42207.4	48345.6	45019.1	487353	63344.7	50075.4	38861.5	37563.6	4652.5	18313.6
846.406	0	0	0	0	102719	55499.7	0	11966.3	8.59556e+06	1.00424e+08	214797	1.55174e+06	469730	1.47873e+08	444343	325901	43132.6	1.17123e+06	313161	9.18158e+07	76193.3	35557.4	591066	6.41654e+06	1.31282e+08	130641	0	28817.5	0	0	0	0	0	73588	16969.8	0	38517.2	6.103e+06	8.33146e+06	870993	1.1419e+06	1.54548e+06	2.37769e+08	1.0298e+06	44400.9	629485	1.14209e+06	276165	1.05829e+06
846.407	0	0	0	0	31182.6	0	28523	7302.89	959136	1.83584e+07	72058.3	196531	53406.8	1.64081e+07	103007	12591.3	11546.8	108410	148051	1.56228e+07	34653.1	7023.4	36567.7	214666	1.20261e+07	10434.7	0	2797.73	27375.2	0	0	0	0	80046.7	6643.66	0	43924.2	6.88479e+07	3.44977e+06	749070	1.47144e+06	342435	5.19836e+07	604095	39616	433054	936644	88492.2	94312.6
847.41	0	0	3221.1	0	363885	13137.3	0	11494.8	4.68241e+06	1.14834e+06	88516.6	911305	249086	1.25953e+07	260325	161574	15800.4	615716	124382	8.34751e+06	40244.5	17275.6	281016	3.47016e+06	1.33601e+06	33770.6	9986.94	69039.8	0	14394.9	0	3412.85	0	255509	29478.6	0	38194.9	1.36739e+07	4.19578e+06	617215	943108	985850	1.68975e+07	580366	32112.3	923322	1.11521e+06	247710	272234
847.41	0	0	3221.1	0	363885	201335	0	13059.6	4.68241e+06	5.24682e+07	187537	911305	249086	7.74975e+07	364057	161574	124898	615716	433533	8.34751e+06	76627.1	77285.8	344756	3.47016e+06	6.38486e+07	33770.6	0	69039.8	0	0	0	3412.85	0	581295	95590.7	0	61284	3.30567e+06	4.19578e+06	408250	943108	985850	1.29843e+08	580366	103541	337096	760670	247710	272234
847.411	0	0	4441.93	0	28396.1	2188.18	0	8451.35	396628	1.05644e+07	56576.6	142312	8991.01	9.43431e+06	25310.2	11986.6	0	70308.6	36901.6	2.06184e+06	22551.3	7791.3	24006	125469	7.01817e+06	0	0	0	0	0	0	23729.6	0	290576	15486.7	7701.02	30931.7	4.18294e+07	1.8603e+06	388656	689712	253017	2.92098e+07	287873	36770.6	215101	488152	27515.8	30741.1
848.421	0	0	0	0	139717	141843	0	0	5.03933e+06	2.77385e+07	252274	637080	233556	7.20159e+07	395107	627002	175515	585331	1.2635e+06	6.93392e+06	99278.5	131060	277822	2.13301e+06	9.92489e+07	148620	0	48591.5	0	0	0	0	0	300994	19340.3	0	52586.7	3.1063e+07	1.06657e+07	5.21249e+06	5.99108e+06	1.54694e+06	9.67466e+07	1.95922e+06	95199	3.53364e+06	4.00086e+06	418274	1.21369e+06
848.422	0	0	0	0	141150	141843	0	4922.54	5.03929e+06	1.71382e+07	252274	637080	233556	1.76184e+07	395107	127013	63259.1	585331	1.2635e+06	6.93392e+06	104786	99756.6	277822	2.13301e+06	1.23682e+07	148620	0	48591.5	0	0	0	0	0	260998	19340.3	0	84199.5	2.85606e+08	9.04751e+07	5.21249e+06	5.99108e+06	1.54694e+06	6.79868e+07	1.95922e+06	95199	3.53364e+06	4.00086e+06	418274	1.21369e+06
848.422	0	0	0	0	141150	70025.3	25317.8	14886.6	2.3701e+06	1.05791e+07	150009	492855	157197	8.21187e+06	395107	47120.6	63259.1	585331	1.2635e+06	4.85503e+06	112626	99756.6	277822	1.33181e+06	5.9289e+06	53420.8	0	0	0	0	0	0	0	200075	10228.3	0	46458.5	3.1063e+07	1.26147e+07	5.21211e+06	5.98932e+06	1.54694e+06	2.20134e+07	1.95922e+06	95199	3.5332e+06	4.00086e+06	418274	1.21369e+06
848.418	0	0	0	0	18180.2	12850.8	25317.8	14886.6	458493	2.73468e+06	0	149511	55565.7	2.16031e+06	44527.9	8215.53	7986.79	82085.7	539927	595484	0	0	129506	98873.2	1.35485e+06	7241.96	0	0	0	0	0	0	0	98982.1	5992.46	0	4848.13	2.11971e+06	1.18873e+06	129441	263928	64153	2.05645e+06	38937.7	41664.6	114726	147431	0	34253.2
936.436	0	0	17449.3	0	0	82419.6	0	100885	867675	4.57104e+07	125030	883366	145921	5.81587e+06	278687	216396	32150.4	165121	228607	7.3169e+06	73357.9	180381	58768.8	971622	3.98409e+06	69491.5	0	125412	0	0	0	14695.2	0	81139.6	24659.9	0	591334	4.3293e+07	509364	450349	431214	192397	4.31891e+06	354462	28104.3	306275	450620	635572	331514
936.436	0	0	12018.5	0	0	89378.9	0	100885	1.91751e+06	1.21845e+07	125030	265187	145921	3.24174e+06	278687	216396	49013.1	165121	304193	3.87813e+06	58089.2	180381	242660	971622	4.7241e+06	69491.5	0	125412	0	0	0	0	0	81139.6	52538.9	0	591334	1.40772e+06	1.88941e+06	357993	383190	388726	5.43733e+06	354462	44335.4	700685	697799	635572	331514
936.438	0	0	0	0	7242.26	89378.9	0	14900.5	1.91751e+06	1.2179e+07	213779	265187	83964	3.24174e+06	176051	66529.4	13982.5	207756	360607	3.87813e+06	58089.2	24319.7	111158	346103	4.7241e+06	15272	0	0	0	0	0	0	0	53179.1	221004	0	1.02025e+06	6.1107e+07	1.87664e+06	1.80724e+06	3.04368e+06	1.82676e+06	5.42123e+06	2.18063e+06	183803	3.43005e+06	3.48694e+06	1.1105e+06	338283
936.437	0	0	0	0	7242.26	51675.9	0	14900.5	214478	1.18425e+06	213779	103935	83964	874789	44139	66529.4	15356.7	207756	360607	1.20566e+06	39862.5	17788.3	111158	178492	639776	0	0	0	0	0	0	0	0	53179.1	221004	0	1.01021e+06	5.65262e+06	1.88331e+06	1.80898e+06	3.05023e+06	1.82676e+06	5.43733e+06	2.19083e+06	183803	3.45057e+06	3.48694e+06	1.11246e+06	338283
973.529	0	5516.45	8015.5	0	75306.9	3.74719e+06	14368.5	5.63319e+06	2.81208e+07	2.91958e+07	3.4806e+06	1.62911e+07	1.29586e+06	3.17899e+07	1.11717e+07	8.39394e+06	146605	4.93502e+06	2.46476e+07	2.56883e+07	7.95537e+06	729479	3.34862e+06	1.20003e+07	4.18456e+07	623203	0	3191.71	7125.42	84221.5	0	136752	0	31257.3	99298.3	0	4.93773e+07	1.1433e+08	2.16711e+07	3.20511e+07	5.42916e+07	1.97233e+07	6.59982e+07	4.99511e+07	4.9298e+06	3.20983e+07	5.87896e+07	2.71953e+07	1.39288e+07
1038.49	0	0	70460.3	0	0	287429	0	36779.9	3.208e+06	2.06942e+07	813093	383601	365237	8.41169e+06	223004	94189.8	0	3.39548e+06	1.47698e+06	1.95354e+07	118882	15092.7	668423	417540	5.51523e+06	46141.2	0	0	0	0	0	47697.6	6465.91	0	14045	0	639675	3.1526e+07	1.16427e+06	2.03375e+06	3.53432e+06	3.90933e+06	3.56079e+06	3.63782e+06	780077	6.50191e+06	436779	1.87167e+06	2.10466e+06
1038.48	0	0	53356.7	3080.44	0	726562	0	392737	6.98216e+06	5.92902e+07	2.69656e+06	919615	1.1367e+06	1.4725e+08	721201	147904	0	6.8764e+06	4.85829e+06	6.29109e+07	367249	16762.7	1.89702e+06	1.33466e+06	1.2725e+08	140568	0	0	0	0	0	38578.5	0	0	107211	0	3.47965e+06	8.58878e+07	2.8434e+08	6.13106e+06	7.30299e+06	9.78163e+07	1.2705e+08	8.49869e+07	3.1246e+06	1.861e+08	2.41195e+08	4.71217e+06	8.19378e+06
1054.63	0	23997.9	51933.9	14861.1	12153.8	72220.6	12348.4	0	1.55782e+06	1.2397e+06	315817	1.40515e+06	339977	1.22814e+06	806577	289426	252749	912032	626951	494301	550649	345315	373842	1.10945e+06	691393	72139.2	0	0	0	0	0	9109.92	0	0	20218	11780.3	14454.3	1.19303e+06	1.48045e+06	1.74587e+06	1.87878e+06	905627	1.23059e+06	941474	25513.2	225454	731630	448743	1.23264e+06
1056.64	0	18748.2	35595.3	13187.9	12442.2	108067	12137.9	10577.3	2.34501e+06	8.36222e+06	1.70752e+06	1.37702e+06	604151	4.95294e+06	1.53827e+06	178863	301837	1.13629e+06	709751	2.47716e+06	1.33566e+06	617024	472442	1.20239e+06	1.62036e+06	569435	44017.3	0	0	11243.7	8075.92	10875.7	5336.68	10464.2	4016.21	22053.3	30482.7	5.83408e+06	5.59028e+06	9.39365e+06	3.43678e+06	1.67723e+06	3.96812e+06	4.05063e+06	1.13072e+06	362038	2.34183e+06	2.74894e+06	1.53988e+06
1056.64	0	37587.5	35595.3	13187.9	15292.9	460707	8030.14	15723.4	7.14973e+06	4.13498e+07	1.74192e+06	1.37702e+06	618392	7.37002e+07	1.53827e+06	178863	306919	1.13629e+06	720463	5.80032e+07	1.33566e+06	617024	539126	1.20239e+06	5.94926e+07	569435	98677.6	14491.4	0	0	0	8524.92	5500.83	5394.72	6430.85	16115.8	217067	8.49539e+06	5.59028e+06	1.16149e+08	3.43678e+06	1.72308e+06	3.96812e+06	4.05063e+06	1.13072e+06	1.27998e+06	2.34183e+06	2.74894e+06	1.53988e+06
1056.63	0	9141.88	0	0	0	0	0	0	327149	3.89721e+06	68835.4	132206	38457	745310	68247.3	34912.5	14795.1	153176	94442.9	467850	36859	23531	50914.3	107854	266142	9770.65	0	0	0	0	0	0	0	0	0	0	32317.1	3.27644e+06	5.88265e+06	1.98468e+06	871049	929308	2.54214e+06	689043	51401.8	1.15681e+06	1.53928e+06	158406	222212
1057.64	0	179076	58280.5	24903.7	25604.2	95439.4	12509.9	13400.7	1.19708e+06	1.43586e+06	1.41516e+06	966999	551257	1.1778e+06	1.06849e+06	281589	289853	739139	579634	1.36631e+06	976587	550354	366556	746796	9.52055e+06	364502	16761.4	16124.3	0	0	0	0	16707.5	0	6900.24	12010.1	168346	5.33319e+06	3.88247e+06	6.62535e+06	2.34835e+06	1.6964e+06	2.87789e+06	2.62944e+06	716559	686877	1.55524e+06	1.67719e+06	1.13094e+06
1057.64	0	146843	33823.8	25528.1	25604.2	309553	8807.46	13400.7	4.97293e+06	1.81759e+07	1.41516e+06	966999	551257	1.30892e+07	1.06849e+06	281589	289853	739139	582507	8.43523e+06	976587	550354	366556	746796	9.52055e+06	364502	18448.6	16124.3	0	0	0	0	16707.5	0	6900.24	12010.1	168346	5.33319e+06	3.88247e+06	6.62535e+06	2.34835e+06	1.6964e+06	2.87789e+06	2.62944e+06	716559	686877	1.55524e+06	1.67719e+06	1.13094e+06
1057.64	0	87835.1	32011.9	25528.1	25604.2	309553	4065.56	13400.7	4.97293e+06	2.93172e+07	1.41516e+06	966999	551257	2.25588e+07	1.06849e+06	281589	289853	739139	582507	3.5651e+07	976587	550354	366556	746796	3.58546e+07	364502	18448.6	16124.3	0	0	0	0	16707.5	0	6900.24	12010.1	168346	5.33319e+06	3.88247e+06	6.62535e+06	2.34835e+06	1.6964e+06	2.87789e+06	2.62944e+06	716559	686877	1.55524e+06	1.67719e+06	1.13094e+06
1058.51	0	0	0	0	0	205026	0	85464.5	4.56486e+06	2.00545e+06	1.34939e+06	455451	376546	1.39875e+06	446013	144678	0	3.68531e+06	1.40196e+06	1.14143e+06	74735.1	0	1.06256e+06	527629	5.9867e+06	29448	0	20993.4	0	0	0	0	0	0	0	0	1.21862e+06	908555	1.49697e+07	3.50786e+06	3.71744e+06	6.14234e+06	922246	3.23496e+06	1.0096e+06	1.06505e+07	1.46479e+07	1.81478e+06	3.51026e+06
1059.52	0	0	0	0	0	88105	0	51229.5	2.89537e+06	1.37288e+06	914885	229798	171850	1.26646e+06	68967.2	29110.4	0	2.59877e+06	923317	2.85012e+06	30243.7	0	562115	387061	4.33812e+06	17959.6	0	0	0	0	0	0	0	1647.1	14847.3	31067.9	712580	3.37278e+06	1.00497e+07	1.89519e+06	2.5089e+06	3.67237e+06	2.55702e+06	2.22641e+06	523379	7.02826e+06	9.44558e+06	1.29346e+06	2.60365e+06
1118.62	0	0	0	0	2241.9	0	0	0	357901	573473	22759.3	36874.9	0	932379	53775.8	0	2684.39	38420.8	40390.2	404312	11089.8	0	0	133576	433795	12083.8	0	0	0	0	0	0	0	4057.87	0	0	0	577958	430493	120892	246540	208337	346709	180201	0	188401	231292	13225.5	21570.9
1119.63	0	3100.83	16389	0	14484.8	0	10780.6	0	4.1802e+06	470121	38702.7	453968	9126.25	2.4941e+06	124636	10979.5	59994.3	459826	207320	1.12509e+06	0	0	23740.2	949845	1.45657e+06	0	0	9090.15	10850.7	51433.7	0	0	0	22812.7	0	11547.1	0	972289	940682	723155	1.24464e+06	589179	642185	189370	0	519683	527659	43886.9	45898.9
1119.63	0	0	38424.1	0	11542.7	0	64291.2	0	4.18105e+06	810015	53976.6	500357	11175.3	678621	131214	17786.4	40905.9	459826	426317	5.20774e+06	13118.8	0	23740.2	999129	1.4567e+06	0	0	14536.6	10850.7	51433.7	0	6780.19	0	16992.6	0	20472.7	0	972289	940682	723155	1.24464e+06	589179	642185	413477	0	519683	528004	86785.4	45898.9
1120.63	0	0	9036.84	0	6016.93	22375	3815.69	0	1.07095e+07	7.76757e+06	358403	1.06302e+06	113867	5.79177e+06	591895	114311	36953.8	916764	855437	1.59022e+06	144242	84613.3	152848	2.67588e+06	1.84146e+06	97966.6	0	0	0	0	0	0	0	8792.21	0	0	27763.5	6.54826e+06	2.42753e+06	1.70919e+06	2.19443e+06	769989	6.93174e+06	774511	26889.8	1.15403e+06	1.12709e+06	246655	168399
1134.61	0	0	0	0	12790.8	28912.3	0	0	3.54807e+06	1.97924e+08	244765	442256	30851.9	1.48775e+08	265384	24620.8	29748.9	641641	958132	6.86833e+06	105244	38752	126792	1.32518e+06	6.36165e+06	84091.8	0	0	0	0	0	0	0	5089.57	0	0	0	1.49019e+08	2.33953e+06	922261	1.25155e+06	893269	7.13985e+06	440323	19405	712451	1.21616e+06	290154	298026
1134.61	0	13747.9	0	0	10326.8	0	0	0	1.24524e+06	4.71995e+06	42533.4	148424	71546	1.8546e+06	55586	15572.5	0	123572	130999	1.12704e+06	28602	0	35109.4	309100	1.09927e+06	15770.2	0	0	0	0	0	0	0	10813.1	0	0	0	5.44341e+06	4.85886e+06	999535	1.39488e+06	978575	4.39716e+06	1.08354e+06	25455.7	1.17389e+06	1.86612e+06	361206	188664
1134.61	0	0	0	0	0	0	0	0	2.50859e+06	1.34989e+07	82543.8	392118	48326.1	1.53972e+07	323341	52603.7	39934.9	506621	399109	1.2813e+06	63399.6	41139.1	75257.9	890646	1.61778e+06	20888.2	0	0	0	0	0	0	0	0	0	0	0	5.77725e+06	864432	356821	478651	427660	659280	235813	11126.1	192802	302637	118599	160038
1135.62	0	0	0	0	0	12460.6	0	0	2.61274e+06	1.465e+08	86418.3	318669	52048.7	6.96375e+06	180900	24149.4	21448.7	459988	701260	4.71989e+06	48949	10262.6	30841.4	1.00069e+06	4.43937e+06	41393.4	0	0	0	0	0	0	0	22050.8	0	0	0	9.19225e+07	1.53913e+06	480144	811441	429443	4.72222e+06	291580	0	509258	680034	165840	219207
1135.62	0	0	0	0	11246.1	0	0	0	879408	538746	62050.7	52961.8	0	1.47951e+06	53410.8	18855.4	0	101258	79957.6	798314	7573.15	9934.21	9347.72	212915	826655	35455.6	0	0	0	0	0	0	0	9566.28	0	0	0	1.58692e+06	1.45362e+06	251797	475257	343428	1.30818e+06	285251	0	305658	465708	86245.6	49729.4
1135.61	0	0	0	0	11246.1	0	0	0	1.84191e+06	735555	62050.7	273332	32400.9	2.24248e+06	267327	63725.6	22085.5	367115	324237	954601	15399.6	32736.9	34476	712540	1.30009e+06	35455.6	0	0	0	0	0	0	0	6022.64	0	0	0	1.58692e+06	1.45587e+06	251797	475257	343428	1.30818e+06	285251	0	305658	465708	86245.6	97597.4
1135.62	0	0	0	0	2292.69	0	0	0	1.84191e+06	9.52914e+06	62367.2	273332	32400.9	2.24248e+06	267327	63725.6	22085.5	367115	324237	954601	15399.6	32736.9	34476	712540	1.30009e+06	13384.7	0	0	0	0	0	0	0	0	0	0	0	2.76907e+06	292329	222001	344154	269060	467114	133106	0	100935	186575	76542.2	97597.4
1142.59	0	0	0	13349.4	5605.05	28683.9	0	0	2.40864e+06	1.79629e+07	0	267525	12357.6	6.53543e+06	389993	0	0	36359.2	1.37039e+06	5.7637e+06	0	0	32950.7	1.1227e+06	4.24044e+06	11790.5	0	0	0	0	0	0	0	0	0	0	0	2.2861e+07	796951	2.78459e+06	3.05129e+06	2.46986e+06	4.68432e+06	518929	0	754055	1.09849e+06	108074	231944
1176.63	0	10234.2	0	0	22740.7	59966.1	0	0	2.09778e+06	8.91615e+07	217144	245659	214930	8.46612e+07	212537	0	0	188227	256469	6.74369e+07	272461	20339.5	124544	204274	7.26489e+07	168090	0	0	0	0	0	0	0	21559.5	2777.68	0	30872.3	3.17963e+06	4.72456e+06	420384	486122	570897	2.36784e+06	411293	58227.1	302657	429694	60877.9	192948
1234.63	0	0	0	0	215671	88631	0	0	6.4e+06	7.98529e+07	450699	1.69085e+06	274096	1.12699e+08	1.21106e+06	199211	62105	913731	1.20043e+06	6.0058e+07	371606	52128.1	310861	2.7397e+06	6.25054e+07	265933	0	0	0	0	0	0	0	610482	0	0	25687.9	1.49443e+08	5.61422e+07	3.37133e+06	3.24807e+06	2.77643e+06	7.19147e+07	1.68999e+06	29070.8	1.67273e+06	2.66712e+06	490812	1.29289e+06
1235.63	0	0	0	0	162940	90207.2	0	7640.35	5.09213e+06	819946	306886	1.32866e+06	230849	1.19429e+06	831203	182345	31525.4	535795	893339	1.19262e+07	289217	37971.2	222861	2.1429e+06	1.02095e+07	190563	0	0	0	0	0	0	0	654583	0	0	7608.64	2.23923e+06	1.27017e+06	2.66279e+06	2.2262e+06	1.99963e+06	1.36073e+07	1.38753e+06	33079.3	1.40258e+06	1.98888e+06	348580	1.08285e+06
1235.64	0	0	0	0	227678	90207.2	0	0	5.09191e+06	5.77949e+07	306886	1.32333e+06	230849	7.49312e+07	830556	182345	31525.4	529484	881443	3.45201e+07	289217	37971.2	222861	2.1429e+06	2.94298e+07	190563	0	0	0	0	0	0	0	857042	0	0	7608.64	1.14553e+08	4.37183e+07	2.66279e+06	2.2262e+06	1.99963e+06	5.13779e+07	1.38689e+06	37332.7	1.40258e+06	1.98878e+06	348580	1.08285e+06
1235.63	0	0	0	0	2788.94	0	0	0	816035	829781	51195.6	50091.3	14551.3	2.57856e+06	66145.3	0	0	34757.4	40096.7	1.51474e+06	0	0	0	171080	1.32067e+06	0	8414.46	0	0	0	0	0	0	15739.2	0	0	0	2.3489e+06	1.41791e+06	334316	520473	145803	1.80445e+06	295678	0	55168.9	144071	0	44006
720.411	0	3287.87	81609.6	356360	59776.2	12882.8	265988	296269	130705	0	1.8831e+06	35688.2	534457	97864.3	1.87785e+06	3.63312e+06	1.68309e+06	1.32498e+06	2.91782e+06	66437.6	23629.5	5.01278e+06	541055	239179	118822	90354.8	163041	10331.7	1.01469e+06	107380	119552	75040.4	443390	157212	114179	288151	2.40736e+06	22523.9	80753	622707	335332	477236	0	44777	3.23939e+06	625581	2.7608e+06	6.22319e+06	269126
732.427	0	2133.55	39461.3	169632	192108	3.13905e+06	132318	5.13975e+06	1.70378e+07	6.2062e+06	4.13491e+06	1.44405e+07	7.83243e+06	7.00988e+06	1.47338e+07	1.81658e+07	1.60668e+07	1.28341e+07	5.69035e+06	3.39794e+06	5.20275e+06	2.08591e+07	1.45398e+08	2.23452e+08	5.26138e+06	8.47163e+06	88029.9	18453.1	17131	11754.7	13228.1	26921.4	30064.6	257864	2.9449e+07	546134	4.60851e+06	4.63157e+06	1.31186e+07	7.36471e+06	9.98248e+07	1.2476e+08	2.42016e+06	9.93391e+06	1.35965e+07	5.41717e+06	7.46872e+06	8.59595e+06	9.76612e+07
1009.7	0	0	5088.55	0	0	482547	0	1.65782e+06	5.61733e+06	2.054e+06	2.20495e+07	2.5147e+06	2.99325e+06	3.0525e+06	6.61899e+06	7.7572e+06	5.58412e+06	6.09984e+06	2.12804e+07	2.28356e+06	215483	4.68867e+06	3.43362e+06	7.09873e+06	1.72997e+06	2.39062e+06	0	0	0	9691.11	0	0	37232.9	0	117623	0	7.3357e+06	6.10889e+06	3.62516e+06	2.67561e+07	5.28582e+07	1.98444e+07	3.09061e+06	5.94324e+06	5.04396e+07	3.67815e+07	3.41213e+07	3.08817e+07	5.15797e+06
1041.5	0	2245.92	0	0	19083.2	216610	0	87705.3	2.36177e+06	5.54301e+06	507214	376929	310776	1.07528e+07	380522	186569	16009.3	2.32846e+06	713018	6.37302e+06	303930	29750.4	558601	814795	1.13905e+07	159176	0	19416.4	0	0	0	0	0	27040.7	13278.9	0	432638	6.86884e+06	5.99733e+06	1.17244e+06	1.99804e+06	1.85693e+06	4.76643e+06	2.19358e+06	232420	2.6385e+06	4.7521e+06	830970	1.31542e+06
1042.51	0	3825.34	0	0	6131.1	1.88337e+06	0	918251	3.43527e+07	3.07581e+07	543911	3.09363e+06	3.59691e+06	3.01014e+07	1.85672e+06	903713	2930.01	543960	481345	2.87381e+07	1.2785e+06	56757.1	5.70767e+06	3.31439e+06	4.13853e+07	193494	34448.2	0	0	9277.94	15263.8	0	0	6156.12	273701	12203	1.03174e+07	3.35474e+07	1.03318e+08	2.25394e+07	2.55173e+07	3.60506e+07	3.02548e+06	2.29073e+07	5.87948e+06	7.40511e+07	9.08968e+07	1.57474e+06	933352
737.409	0	0	38179.1	85725	96918.7	323333	5.01533e+06	3.43977e+06	3.46123e+06	470140	7.94285e+06	6.4502e+06	2.81236e+06	4.01847e+06	5.76531e+06	5.88032e+06	4.26034e+06	6.50718e+06	1.34912e+08	2.86678e+06	160557	8.6738e+06	1.9893e+07	7.40903e+06	3.69492e+06	661207	3361.62	0	67824.4	242456	41945.1	208469	211038	308544	406771	4.13426e+06	1.00102e+07	2.48502e+06	1.51872e+07	7.9731e+06	1.12353e+07	2.55848e+06	692204	1.59614e+06	1.5015e+07	1.19178e+07	1.7622e+07	1.33581e+06	6.74112e+06
737.409	0	3127.68	38179.1	104852	96918.7	323333	5.01533e+06	3.43977e+06	3.46123e+06	470140	7.94285e+06	2.28114e+06	2.81236e+06	4.01847e+06	5.76531e+06	5.88032e+06	4.26034e+06	6.50718e+06	1.31542e+07	2.86678e+06	159598	8.6738e+06	3.18728e+06	7.40903e+06	3.69492e+06	661207	0	31349.8	126433	242456	21587.3	208469	242418	308544	2.46617e+06	4.13426e+06	1.00102e+07	2.48502e+06	4.10166e+06	7.9731e+06	1.12353e+07	8.49075e+06	812999	2.50704e+06	1.5015e+07	1.19178e+07	1.7622e+07	1.55939e+07	6.74112e+06
757.885	0	0	0	0	0	1.14205e+06	0	0	8.10728e+07	6.88814e+07	3.18585e+06	3.09525e+06	3.49374e+06	1.71731e+08	2.10511e+06	2.43078e+06	913572	3.20078e+06	5.59315e+06	7.2691e+07	2.99343e+06	839630	5.52805e+06	3.7514e+06	9.04456e+07	2.94615e+06	273644	48994.9	40850.7	0	12246.6	0	0	0	36480.1	0	236482	1.85476e+08	1.86952e+08	5.1054e+07	7.51969e+07	6.45925e+06	2.30394e+08	3.83176e+07	1.5713e+06	3.65471e+06	7.13076e+06	3.42696e+06	3.36537e+06
758.388	0	0	69516.6	0	99177	171244	18886.9	127053	4.57317e+06	2.20332e+06	453697	471430	439458	4.0821e+06	1.44354e+06	628025	980629	924616	1.04812e+06	1.41047e+06	941105	1.48077e+06	708013	4.08735e+06	2.35989e+06	159904	7508.84	16735	0	8351.11	0	31346	5973.66	70375.6	139867	21336.6	431059	3.93183e+06	5.89776e+06	4.18344e+06	1.47544e+06	5.62228e+06	4.83541e+06	2.49871e+06	406577	3.11061e+06	2.38417e+06	1.10521e+06	701753
774.386	0	0	0	0	153345	4315.97	0	0	1.2141e+06	2.8238e+06	129056	1.84108e+06	57353.3	1.43888e+06	1.16946e+06	51268.5	69405.4	1.73896e+06	483212	1.53736e+06	78523.4	37561.8	96165.2	2.24067e+06	1.00489e+06	63934.9	38630.4	8526.62	0	0	0	373532	0	81055	6916.03	1375.04	12443.2	5.6586e+06	7.31013e+06	1.42625e+06	558022	769710	3.2034e+06	678664	91850.3	799695	679513	1.92652e+06	1.79234e+06
1040.5	0	3273.32	6929.88	0	0	322533	0	119652	3.92727e+06	8.67541e+06	801011	1.98048e+06	1.04813e+06	1.64214e+07	614407	268399	33966.7	1.48184e+07	1.27112e+06	9.7984e+06	360564	42358.2	4.24763e+06	4.25508e+06	1.70954e+07	212748	0	0	0	0	0	0	0	17086.1	43542	0	8.81003e+06	1.09934e+07	9.66762e+06	2.05302e+06	3.19347e+06	2.91702e+06	7.75741e+06	2.11339e+07	971481	4.58284e+06	7.88294e+06	7.02467e+06	2.04891e+06
1040.5	0	3273.32	6611.94	0	0	322533	0	117391	3.92727e+06	8.67541e+06	801011	471051	477562	1.64214e+07	614407	268399	33966.7	3.69028e+06	1.27112e+06	9.7984e+06	360564	42358.2	431815	1.08498e+06	1.70954e+07	212748	0	0	0	0	0	0	0	17086.1	43542	0	1.62138e+06	1.09934e+07	9.66762e+06	2.05302e+06	3.19347e+06	2.91702e+06	7.75741e+06	3.47744e+06	254231	4.58284e+06	7.88294e+06	1.50901e+06	2.04891e+06
1040.5	0	0	31207.2	0	0	8.2448e+06	0	4.43306e+06	1.41014e+08	1.29019e+08	3.59021e+07	597326	1.56574e+07	1.23939e+08	8.00608e+06	4.33299e+06	212904	1.12338e+08	4.28706e+07	1.23097e+08	4.49492e+06	675899	2.62862e+07	1.466e+07	1.8116e+08	1.92435e+06	32665.8	29554.5	0	0	0	8439.93	0	18777	1.00441e+06	0	4.24253e+07	779984	590283	9.58627e+07	1.11163e+08	1.51243e+08	1.18061e+08	9.6861e+07	2.4285e+07	3.176e+08	3.81442e+08	5.85272e+07	1.04381e+08
464.158	0	0	85530.4	185570	78922.2	326990	548460	402706	636726	268883	567551	304037	491445	163625	684698	199348	381559	399166	300983	214412	103456	616766	603530	428698	191694	360274	73473.7	0	0	11546.9	60718.4	88156.2	90434.6	100378	1.09818e+06	609942	895294	114826	487844	663105	681022	802086	85141.7	444317	783474	416523	588096	706095	741879
632.308	0	0	41870.8	17112.4	299576	33132.4	42501.6	30666.6	147372	70013.3	63713.2	116467	447728	156851	104829	130163	949741	80189	41976.9	104909	76278	1.14367e+06	786533	1.10052e+06	110297	58752.9	45237.9	54540.7	0	16491.8	0	30497.7	0	334686	128627	11619.8	92043.8	207320	178832	187943	222330	168628	87785	51098.9	72162.2	142986	217724	125573	63239.1
776.389	0	0	0	0	106751	62316	21830.9	200187	7.5204e+06	2.51219e+06	409357	1.68105e+06	1.26832e+06	2.21595e+06	243641	150759	476819	302437	3.21763e+06	1.52507e+06	121967	609918	3.42142e+06	4.60199e+06	2.41072e+06	531445	0	0	0	8150.02	0	25972.4	10112.8	629332	235857	180475	204070	2.33467e+06	8.62833e+06	3.51732e+06	493210	4.42232e+06	1.26045e+06	200948	1.28587e+06	3.4553e+06	2.93018e+06	164019	1.19359e+06
776.39	0	0	21701.8	0	106751	731038	21830.9	200187	1.46166e+07	8.05307e+06	1.74404e+06	3.315e+06	1.52071e+06	1.68955e+07	5.2004e+06	2.63032e+06	1.28129e+06	4.26362e+06	8.03441e+06	8.31722e+06	541632	1.67681e+06	1.9639e+06	9.461e+06	8.42416e+06	827011	18666.1	0	84158.7	16538.7	0	59348.9	16442.9	629332	235857	130521	557734	1.51441e+07	2.95616e+07	9.78745e+06	1.1704e+07	1.16716e+07	1.09867e+07	8.01331e+06	1.69603e+06	6.85747e+06	1.25807e+07	5.29974e+06	1.21844e+06
604.276	0	6678.13	653014	24305.4	66059.6	23883.6	10468.9	142026	147346	190072	127167	121090	197136	1.30368e+06	70599.2	149815	325631	156297	203425	308153	87476.6	316408	269034	567870	461051	265882	4945.42	37304.1	3535.9	55453.2	40818.6	238682	125463	89476.4	181787	20986.3	238291	180026	40279.9	173516	397522	146105	225277	169857	208630	3.08512e+06	784331	192737	373744
604.282	0	0	781686	25264	44989.4	80260.2	41801.8	34707.1	1.69223e+06	866016	166760	354875	148387	3.45732e+06	566186	235750	160686	402899	404502	690033	52484	157463	190037	1.33554e+06	3.16058e+06	188875	15871	216766	0	13696.5	0	1.28733e+06	0	223120	127635	9843.59	120069	8.5712e+06	2.06106e+06	897506	6.50386e+06	812531	577445	627454	248840	3.60064e+06	6.05986e+06	586656	585187
637.304	0	0	54658.2	16125	275354	128332	0	28821.6	1.13439e+06	1.01864e+06	103127	195546	257595	758643	227122	111733	20100.5	216411	479547	1.19742e+06	104201	45259.4	192675	379326	1.12468e+06	49157.8	0	102443	0	35038.4	11244.1	179497	14900.3	370851	98237.6	4111.19	220715	832932	625329	397553	603186	338824	789318	411938	30547.9	200802	287402	123102	307713
732.41	0	0	53366.3	25165.1	256224	102543	60606.5	22761.8	1.3307e+06	851739	328635	857311	397892	5.4739e+06	1.05265e+06	2.02988e+06	340614	1.64453e+06	830122	792133	378482	439188	400741	8.64746e+06	1.21316e+06	159352	9923.07	0	27454.9	25178.5	4873.4	35114.6	30065.2	193497	34341.1	114151	224405	1.39909e+06	9.67351e+06	1.85479e+06	3.24565e+06	1.89621e+06	1.12074e+06	9.35855e+06	342070	880120	1.77044e+06	1.52513e+06	722371
735.891	0	0	0	0	0	125970	0	9538.9	8.90201e+06	4.76524e+06	451931	3.63654e+06	415032	665803	1.54793e+06	953909	153282	3.97717e+06	7.59659e+06	5.75465e+06	505380	53728.2	760491	2.82428e+06	8.43125e+06	451226	19939.8	16122.3	0	0	0	0	0	0	17862.2	0	27611.8	9.19831e+06	2.16809e+07	7.79487e+06	1.363e+07	7.3012e+06	1.24333e+07	6.39744e+06	501269	3.24006e+06	7.55751e+06	3.01146e+06	1.63465e+06
757.383	0	0	4960.98	38959.4	134975	21967.8	0	0	207784	379226	33005.6	124025	43211.7	7.07026e+06	70528.9	69496.1	38347.3	92105.5	125239	1.4091e+06	96853.2	38026.4	52660.7	144177	215687	27469.4	10710.3	16572.6	4789.4	98555	4736.4	0	90565.3	99196.8	6323.01	7879.35	48166.8	5.0354e+06	1.51322e+06	3.2888e+06	857204	127536	1.42399e+07	248165	120718	113653	215741	86357.3	79456.3
758.891	0	5696.58	0	0	0	0	0	0	166868	74819.7	0	28904.1	19633.3	1.00664e+06	45939.3	10757.7	0	22974.7	47893	54877.7	12121.9	0	0	24506.5	672671	10513.7	0	0	0	0	0	0	0	0	0	9535.15	0	1.58178e+06	2.92586e+06	73240.3	109172	152645	934190	126780	19338.7	139017	72008.8	50201.2	28865.9
759.395	0	51861.3	90972.6	9522.23	77809.8	7619.19	9185.18	4845.78	144497	852487	55965.3	204041	146308	1.17176e+06	126206	166863	184041	184335	147119	527066	192095	180296	154889	376275	272521	61888.4	14743.1	0	0	20998.9	5884.2	216494	13618.1	137523	51779	33127.1	71533	3.95898e+06	946492	513357	620374	299502	730556	431637	25054	334671	601538	119909	253324
760.403	0	0	8798.49	12121.1	155813	317232	48514.5	223625	6.63521e+06	2.22677e+06	453680	1.55797e+06	994514	747045	2.42781e+06	1.64209e+06	1.09652e+06	1.62243e+06	1.56123e+06	2.07746e+06	527006	1.10628e+06	1.16556e+06	5.67181e+06	2.83018e+06	395907	6427.34	8614.56	0	11155.9	0	65510.4	4782.87	123214	447348	308079	807098	2.56678e+06	6.49924e+06	3.99799e+06	7.49754e+06	5.16734e+06	1.94052e+06	3.29664e+06	2.66433e+06	2.52333e+06	3.78825e+06	1.85872e+06	1.10598e+06
760.403	0	4646.38	8798.49	12121.1	137837	6.98503e+06	61857.5	738252	7.17511e+07	2.41482e+07	6.09053e+06	1.12116e+07	2.04259e+06	1.57022e+06	2.39929e+07	894972	1.06786e+06	2.01351e+07	1.99076e+07	2.25866e+07	3.93346e+06	1.52372e+06	5.66349e+06	8.84881e+07	3.01934e+07	801309	19873.3	0	0	3280.21	0	65510.4	4782.87	123214	3.61725e+06	493118	2.99716e+06	929672	3.45434e+07	2.07505e+07	3.66614e+07	3.52338e+07	1.27765e+07	2.67465e+07	2.69475e+06	3.2145e+06	2.1442e+07	8.16687e+06	7.21833e+06
764.399	0	0	5443.62	27350.5	20037.1	139324	9835.69	71327.2	1.34918e+06	764167	227533	384354	189532	499019	437825	328131	104162	734106	462109	634728	81454.3	212740	363514	1.16081e+06	857523	184053	0	0	0	0	17124.8	21521.1	0	34515.2	214085	12679	280855	2.11154e+06	1.12823e+06	772525	437168	1.31569e+06	734656	833607	515003	723855	1.19819e+06	475081	641040
764.398	0	0	5443.62	0	32860.9	45364.2	0	10080.4	1.55024e+06	877836	39123.3	152120	66416	842929	180618	173671	165683	191169	221954	1.07322e+06	30972.5	107027	109530	289226	1.22795e+06	40546.6	7187.31	0	0	0	0	21521.1	0	65645.7	49132.3	0	13893.1	1.99719e+06	650566	344443	1.00703e+06	357064	1.17771e+06	315275	37681.4	249298	221486	156484	83152.9
775.889	0	0	0	0	0	6599.61	0	0	168066	130317	11746.6	51859.5	18534.4	446213	80830.4	84239.2	18396.7	31094.2	25881.7	95110.2	45988.2	0	18110.4	53413.1	149880	26613.8	8971.23	0	0	0	0	0	0	0	0	0	0	1.0771e+06	1.99634e+06	93906.7	75541.1	115428	669475	59759.8	0	81012.2	206220	43200.3	66104.1
775.893	0	0	0	0	0	0	0	0	203276	265671	13647.1	64846	18534.4	777901	33279.3	54680.4	18396.7	31094.2	34939.5	191061	0	0	32326.3	60467.3	260990	15766	8971.23	0	0	0	0	0	0	0	0	0	12415.3	779073	783631	132364	183261	157183	1.44741e+06	135856	14453.2	81012.2	206220	42600.9	63586.7
775.894	0	0	0	0	0	25156.6	0	0	3.33028e+06	5.04421e+06	120260	750196	33210.3	892727	453593	84613.9	33544.1	553848	1.33676e+06	3.65939e+06	68918.6	15282.4	134114	916781	3.90079e+06	48599.8	8971.23	0	0	27280.9	0	0	0	0	0	0	12415.3	1.2266e+07	1.40493e+07	2.95107e+06	3.42804e+06	1.83695e+06	9.5097e+06	1.96839e+06	41283.9	2.1507e+06	2.95399e+06	1.12034e+06	696892
775.892	0	0	0	0	0	25156.6	0	0	3.33028e+06	5.04421e+06	120260	750196	33210.3	7.44694e+07	453593	96863.9	33544.1	553848	1.33676e+06	3.65939e+06	68918.6	15282.4	134114	916781	3.90079e+06	63454.8	6095.9	0	0	27280.9	11035.5	0	0	0	0	0	12415.3	1.2266e+07	1.40493e+07	2.95107e+06	3.42804e+06	1.83695e+06	9.5097e+06	1.96839e+06	66315.2	2.1507e+06	2.95399e+06	1.12034e+06	696892
775.892	0	0	0	0	0	0	0	0	599400	1.89203e+06	30890.4	65720.6	0	6.13026e+06	67605.6	30104.5	0	57864.4	152051	1.08394e+06	25725.2	0	12057.7	195062	289213	22107.5	0	0	0	0	14327.3	0	0	0	0	0	0	2.07471e+08	2.51103e+08	1.28671e+06	810905	1.76397e+06	1.53182e+08	609933	34163.4	3.65996e+06	2.78212e+06	151506	60319.4
775.893	0	0	0	0	0	0	0	0	266266	1.89203e+06	30890.4	65720.6	0	942710	21760.4	19596.3	0	25439.6	60768.8	1.08394e+06	25725.2	0	0	153317	336361	0	0	0	0	0	14327.3	0	0	0	0	0	0	1.42939e+07	2.2288e+07	1.28671e+06	810905	1.76397e+06	1.01701e+07	609933	34163.4	3.65996e+06	2.78212e+06	151506	60319.4
778.41	0	0	22503	0	50262.3	1.01472e+06	9541.13	240412	4.5175e+07	3.37412e+07	2.87059e+06	9.25542e+06	3.83201e+06	1.22649e+07	9.85149e+06	3.55267e+06	2.64038e+06	9.28251e+06	3.23527e+06	1.23184e+07	2.98102e+06	3.94474e+06	5.36944e+06	2.32842e+07	1.07285e+07	533446	20508	0	0	0	11663.4	22736.3	0	213025	471345	118543	2.21861e+06	1.52692e+07	2.83455e+07	2.1815e+07	3.2679e+07	2.12753e+07	5.96048e+06	1.2375e+07	693382	1.65132e+07	2.93985e+07	3.71013e+06	2.44757e+06
783.386	0	0	0	0	84345.9	9313.57	0	13247.1	270328	120339	65424.9	51660.5	35657.8	463422	59162.8	32950.1	103027	45998.5	78138.9	173991	22324.1	42297	58360.9	201413	295964	22956.2	0	0	25062.4	0	0	0	12058.9	64503.6	55128.8	28685	108495	970640	881427	211037	271294	395055	382690	236515	150434	236935	442342	234179	453477
783.387	0	0	1779.25	0	8446.92	15839.1	0	4529.84	2.01262e+06	5.40054e+06	153673	371463	17932.8	3.93692e+07	417286	44226.6	74430.1	781920	425914	3.84359e+07	258873	14503.2	298720	981542	4.47272e+06	74945.5	9380.87	0	0	0	0	0	0	21878.7	0	11658.9	21599.6	5.76692e+06	5.09802e+06	1.12697e+06	1.57519e+06	607284	4.16665e+06	888153	89760.2	1.06409e+06	1.26936e+06	212592	435720
789.402	0	0	6429.67	0	380806	46297.1	0	27591	1.19869e+06	2.0523e+06	204742	520159	237393	506097	493572	563339	206476	809283	607755	1.21083e+06	256131	131913	219665	1.4807e+06	1.37216e+06	36212.7	15189	345043	0	22416.2	0	10161.4	6728.38	928349	18596.8	18469.3	196545	3.26088e+06	614624	1.97288e+06	3.41978e+06	1.84092e+06	1.60261e+06	1.67978e+06	209278	1.39623e+06	2.15999e+06	1.32059e+06	1.13201e+06
789.402	0	0	6429.67	0	137803	353407	0	65191.1	7.68294e+06	2.0523e+06	1.18003e+06	1.71072e+06	888154	1.60197e+07	2.35608e+06	766998	826244	1.74848e+06	1.27764e+06	9.09077e+06	328329	556553	651192	9.65824e+06	1.50843e+06	383129	58443.9	345043	0	22416.2	0	6442.12	0	425559	23886.7	11841.2	756561	5.31466e+06	1.7983e+07	4.60489e+06	6.65784e+06	5.00364e+06	2.10819e+06	3.52231e+06	747597	4.09265e+06	4.53769e+06	1.79323e+06	1.2446e+06
792.393	0	0	0	0	0	0	0	0	342580	605887	22724	40521	39009.8	430727	53762.3	37441.9	14014.2	43448.6	14277.3	168325	24894.6	6444.4	13412.7	221827	255759	48992.2	0	0	0	0	0	348297	0	7553.46	1596.85	1906.22	0	3.5666e+06	5.12446e+06	267136	231008	405075	2.75903e+06	398338	20872.6	969013	768057	260703	50419.2
804.395	0	0	0	0	33636.5	99204.8	0	46014.6	1.54603e+06	994254	183256	201660	217123	3.90695e+07	257085	85790.6	277008	219317	340541	1.38084e+07	275802	363485	153463	514796	1.06509e+06	36201	13910.3	0	0	0	0	0	0	88764.6	8872.1	7337.07	105368	3.19077e+07	1.2204e+06	470387	713177	591701	1.00139e+06	512535	41784.6	467242	446601	94587.2	166813
810.368	0	0	0	34082.6	102841	59509.5	0	10907.7	357310	178694	68294.5	120178	15235.1	1.47596e+06	149479	18581	37024	111469	792551	1.95512e+06	129334	12320.6	76685.4	131811	256106	14532.4	228924	0	1.88871e+06	0	0	0	385131	138280	97128.3	18785.4	163845	368544	207726	1.78326e+06	643409	457630	715662	142857	21861	468864	371737	261628	675435
823.44	0	0	0	0	23462.5	79360.1	2584.39	4609.19	518733	808491	37524.5	234282	190917	1.56834e+06	170122	56398.1	28459.1	228267	201540	837977	110821	35035.6	79525.4	326371	1.07146e+06	39966.6	0	0	0	0	0	3760.96	0	140445	2979.37	10696.4	118566	1.03694e+06	1.58891e+06	329750	416333	204638	981537	207643	40520.4	256165	280991	152866	151192
834.407	0	0	13633.2	0	387051	5496.17	0	0	77254.8	357969	3512.76	0	0	472128	11180	0	0	0	14216.2	241505	0	0	0	31201.8	106757	0	0	0	0	0	0	0	0	127966	6734.45	0	0	642491	201931	24395.3	17771.3	45019.1	252513	63344.7	0	38861.5	17943.4	9803.48	18313.6
836.415	0	0	0	0	55251.6	74073.5	39593.8	33748.2	3.5289e+06	6.44815e+06	121638	400653	166050	1.26431e+08	388552	107636	69801.1	382745	523798	5.40576e+06	95075.3	52676.3	143912	1.57407e+06	4.76659e+06	77343.8	0	0	0	0	0	0	0	274146	0	0	37286.1	9.94759e+07	5.00825e+07	1.12592e+06	1.41277e+06	2.14669e+06	7.33375e+07	1.33126e+06	32139.2	2.20436e+06	1.92147e+06	343119	479186
847.409	0	0	0	0	354400	201335	0	8451.35	1.43738e+06	2.57182e+06	187537	218700	185635	2.65409e+06	364057	140052	124898	372850	433533	2.06184e+06	51248.7	77285.8	344756	586449	1.56032e+06	10779.4	0	0	0	0	0	5112.88	0	770332	95590.7	7701.02	61284	879804	1.8603e+06	388656	689712	552989	1.85521e+06	411394	103541	337096	488152	99608.8	158610
849.424	0	0	3382.98	0	797226	76137	0	16929.8	2.69238e+06	4.52124e+06	95552.5	318778	132261	1.2422e+07	199087	297068	57271.7	342344	687526	3.6645e+06	46114	47063.4	122682	1.09195e+06	6.18479e+06	34260.9	0	0	0	0	0	0	19675.6	4.40308e+06	24570.9	12372.5	48424.8	1.69383e+07	5.72349e+06	2.73371e+06	3.20449e+06	961442	3.51564e+07	1.17296e+06	30988.9	2.02129e+06	2.22161e+06	242828	662623
849.424	0	0	3382.98	0	797226	76137	5341.74	16929.8	2.69238e+06	4.52124e+06	95552.5	318778	132261	4.84931e+07	199087	297068	40492.6	342344	687526	3.6645e+06	56644.4	32445.2	122682	1.09195e+06	6.18479e+06	34260.9	0	0	0	0	0	0	19675.6	4.40308e+06	29815.4	12372.5	48424.8	1.37474e+08	5.72349e+06	2.73371e+06	3.20449e+06	961442	5.15972e+07	1.17296e+06	30988.9	2.02129e+06	2.22161e+06	242828	662623
849.425	0	0	0	0	797226	49384.9	8691.78	0	1.67507e+06	4.04435e+06	95552.5	318778	132261	1.24661e+06	199087	27470.3	16305.1	342344	687526	3.6645e+06	56644.4	32445.2	122682	695587	6.18479e+06	34260.9	0	0	0	0	0	20495.7	19675.6	4.10812e+06	24570.9	8636.93	0	1.69383e+07	5.72349e+06	2.73371e+06	3.20449e+06	961442	2.40105e+06	1.17296e+06	0	2.02129e+06	2.22161e+06	242828	662623
849.425	0	0	0	0	600259	32218.3	6457.76	0	1.46818e+06	2.99883e+06	72479.1	292763	132261	1.67933e+06	171001	27470.3	16305.1	285116	687526	2.62739e+06	56644.4	32445.2	132229	695587	2.35816e+06	20561.3	0	0	0	0	0	20495.7	19675.6	4.15697e+06	22306.1	9775.02	0	1.69383e+07	5.72349e+06	2.73371e+06	3.20449e+06	961442	1.11145e+07	1.17296e+06	0	2.02129e+06	2.22161e+06	242828	662623
860.386	0	0	0	0	0	117625	0	20530.4	3.32104e+06	4.59461e+06	240903	527670	173635	708744	723449	230726	128447	494007	926264	4.35535e+06	114201	42438.3	288030	1.9356e+06	5.0291e+06	172755	8873.21	0	30561.4	0	5975.9	0	13173.8	32268	9892.32	0	25532.7	4.51533e+06	2.83911e+06	793246	1.0203e+06	754628	2.09808e+06	442151	27176.5	410879	536284	131846	376636
860.385	0	0	0	0	0	117625	0	20530.4	3.32104e+06	4.59461e+06	240903	527670	173635	2.60136e+07	723449	230726	128447	494007	926264	4.35535e+06	114201	42438.3	288030	1.9356e+06	5.0291e+06	172755	8873.21	0	0	0	0	0	0	32268	10882	0	80267.6	4.51533e+06	2.83911e+06	793246	1.0203e+06	754628	2.09808e+06	442151	27176.5	410879	536284	131846	376636
1010.02	0	0	4484.33	0	0	10266.4	0	0	2.33809e+06	4.13651e+06	0	481024	50680.1	2.8727e+07	15818.1	0	0	56666.8	167145	4.36583e+06	0	0	29396.6	164400	6.42259e+06	0	0	0	0	0	0	0	0	0	0	0	0	1.55235e+06	1.57316e+06	115107	131272	61881.4	1.67458e+06	100257	0	12820.4	20174.6	16560.8	44771.6
1039.49	0	0	15499	0	0	456634	0	356632	4.52785e+06	7.04279e+06	1.77455e+06	545459	756342	9.61289e+07	450743	40761.6	0	4.32228e+06	3.21977e+06	7.44246e+06	208048	12411	1.19352e+06	713689	8.1518e+07	49582.8	0	0	0	0	0	6492.49	0	0	30142.4	0	2.05957e+06	7.75209e+07	1.64358e+08	3.76791e+06	4.51143e+06	5.598e+07	8.57213e+07	7.88734e+06	1.91966e+06	1.00641e+08	1.41368e+08	2.89361e+06	5.1842e+06
1054.63	0	17782	19127.6	0	17391.8	0	0	10401.6	885607	1.98936e+06	36510.9	378384	76641.4	467928	132056	82306.7	127093	99541.9	60040	1.23846e+06	73358.2	93245.6	68900.3	207258	1.30636e+06	72379	0	0	0	0	0	14924.7	4890.2	23971.6	10630.6	0	31837.9	694230	2.73204e+06	870906	900495	410733	597598	609337	12893.7	263325	719567	299548	124778
1055.63	0	43916.3	84807.2	32385.1	0	258310	3065.35	0	5.70817e+06	6.64767e+06	334282	1.01147e+06	284389	4.03396e+07	583248	179886	120920	592320	474718	6.10163e+06	393386	302278	147613	702738	3.07443e+07	159305	132955	0	0	0	0	6869.26	32151	0	6156.24	16182.9	64198.7	3.48487e+06	4.05401e+06	1.17247e+06	1.26568e+06	1.02235e+06	2.42464e+06	530591	103625	967020	1.37046e+06	140345	862208
1055.63	0	43916.3	84807.2	32385.1	5839.41	258310	3065.35	0	5.70817e+06	6.64767e+06	334282	1.01147e+06	284389	5.03972e+06	583248	179886	120920	592320	474718	6.10163e+06	393386	302278	147613	702738	1.66493e+06	159305	132955	0	0	0	0	6869.26	32151	0	6156.24	16182.9	64198.7	3.48487e+06	4.05401e+06	1.17247e+06	1.26568e+06	1.02235e+06	2.42464e+06	530591	103625	967020	1.37046e+06	140345	862208
1055.63	0	8991.61	0	0	0	9817.14	0	0	982108	2.90591e+06	158437	320946	92311.8	6.76143e+06	165909	102314	26403.4	384688	259080	1.20819e+06	100288	52923.5	123161	224898	1.97415e+06	18790.6	0	0	0	0	0	0	0	0	3674.73	0	68431.8	2.82049e+07	5.34443e+07	1.85684e+06	2.57953e+06	2.52365e+06	6.7577e+06	1.8237e+06	139437	3.00921e+06	4.25776e+06	420543	518216
1056.49	0	0	32336.5	0	0	33861.4	0	32285.5	327959	396708	154586	21508	398784	935440	12956.8	0	9806.71	375028	93050.3	160453	0	0	86128.7	490626	615227	0	4514.31	14505.3	0	0	0	0	34868.4	0	10759.1	0	661422	315865	1.75005e+06	83391.7	115644	435526	101588	119827	33154.9	2.27531e+06	1.44909e+06	39601	102130
1056.5	0	0	0	0	0	350409	0	198347	5.35824e+06	5.06693e+06	1.45057e+06	410474	540800	1.24454e+06	362668	149336	9806.71	3.22514e+06	2.7556e+06	5.69307e+06	165849	0	933693	767488	7.42589e+06	16423.9	4514.31	0	0	0	0	0	0	0	3892.6	0	1.53639e+06	7.54518e+06	2.66483e+07	3.18753e+06	4.11622e+06	8.42595e+06	8.32172e+06	6.89815e+06	1.72693e+06	4.95688e+06	1.89985e+07	2.25523e+06	3.56726e+06
1056.5	0	0	0	0	0	350409	0	198347	5.35824e+06	5.06693e+06	1.45057e+06	410474	540800	8.39667e+07	362668	149336	0	3.22514e+06	2.7556e+06	5.69307e+06	165849	0	933693	767488	7.42589e+06	16423.9	4514.31	0	0	0	0	0	0	0	3892.6	0	1.53639e+06	7.54518e+06	2.14314e+08	3.18753e+06	4.11622e+06	3.7215e+07	7.73057e+07	6.89815e+06	1.72693e+06	1.21898e+08	1.68996e+08	2.25523e+06	3.56726e+06
1118.62	0	0	116227	0	11587.2	11856.2	275914	26011.4	5.79778e+06	4.06451e+06	96921.4	709125	52753	1.58287e+06	415542	202455	81285.6	757787	138611	1.49504e+06	13835.2	51176.9	101676	1.65854e+06	2.41671e+06	38810.5	0	78411.4	0	0	12392.9	50931.2	0	65536.1	0	232132	29134.8	1.2727e+06	1.31569e+06	1.17813e+06	1.60144e+06	831020	1.15658e+06	461119	13500.4	642411	790063	118977	31189.9
1118.62	0	0	188599	0	7754.38	11856.2	275914	38646.1	5.79778e+06	4.06451e+06	96921.4	709125	52753	2.70169e+06	415542	202455	81285.6	757787	138611	1.49504e+06	14357.1	51176.9	101676	1.65854e+06	1.06348e+06	38810.5	0	122262	0	0	11273.8	85943	0	120235	4556.69	232132	29134.8	1.2727e+06	534298	1.17813e+06	1.60144e+06	831020	1.15658e+06	461119	13500.4	642411	790063	118977	45938.5
1119.63	0	0	0	0	4672.65	0	0	0	1.15724e+06	3.71261e+06	82851.8	96763.9	6669.59	910186	99956.5	0	0	64093.9	49461.3	950057	6022.97	0	6332.06	360055	1.25374e+06	24963.6	7658.87	0	0	0	0	0	0	9650.2	0	0	0	934532	420012	155861	312047	126754	1.0222e+06	136777	0	149916	166673	0	0
1273.61	0	0	0	0	0	37649.6	0	0	493500	421309	40685.8	17699.2	12118.7	2.81458e+06	22074.1	0	0	28511.7	40584.9	468877	22132	0	0	171780	828554	8176.63	0	0	0	0	0	0	0	0	7442.3	0	155339	417495	3.13704e+06	145298	151586	531300	508280	495813	59368.8	1.19455e+06	2.08598e+06	52297	26768.7
1274.63	0	0	0	0	32992.3	81355.7	0	41643.4	1.18918e+06	474548	53238.3	68723.2	164495	2.06067e+06	26760.8	0	0	222573	127480	627245	27434.5	0	136097	203248	1.07439e+06	3109.89	0	0	0	0	0	0	0	11200.3	287150	0	858236	1.20413e+06	1.85647e+06	204798	288880	906773	586687	503479	0	798281	984009	36101.4	175860
402.192	0	8789.15	22472.6	184063	144131	76465.5	33992.8	145906	590877	82302.8	585947	440946	366100	227333	853045	1.48926e+06	681603	921239	281430	163345	197655	1.23984e+06	857051	1.64187e+06	185304	387094	31289.3	19271.6	9520.82	18911.6	41094.9	181187	89067.6	661219	1.31767e+07	188902	2.15775e+06	46312.8	1.16584e+06	936227	1.32131e+06	3.62572e+06	73344.9	918875	1.16955e+07	3.20945e+06	4.08328e+06	3.66025e+06	1.51525e+06
464.157	0	0	89246.3	127199	78922.2	343423	66986.1	269099	636726	225404	567551	304037	250333	223215	1.76764e+06	92946.7	5.3022e+06	2.91664e+06	1.83983e+06	289245	65763.2	480525	542629	2.30048e+06	228402	356566	73473.7	0	0	0	60718.4	88156.2	47541.2	43047.1	1.2872e+07	151020	4.91728e+06	114826	1.74701e+06	4.49048e+06	2.89042e+06	2.40925e+06	52354.2	444317	8.88217e+06	1.34117e+06	2.13578e+06	8.28979e+06	4.24156e+07
576.244	0	22012.2	240392	0	24650.2	1.45999e+06	23988.6	1.42807e+06	2.9494e+06	850468	1.71164e+06	1.75813e+06	2.49925e+06	2.04648e+06	4.41741e+07	3.08283e+06	1.90078e+06	2.30562e+06	1.7923e+06	1.93964e+06	1.01716e+06	6.33468e+06	1.83788e+06	6.83538e+07	1.87969e+06	5.95682e+06	34360.2	1.07011e+06	0	34264.7	39696.2	1.04207e+06	0	109050	920536	54634.5	3.79238e+06	684429	1.64401e+06	3.1783e+06	4.39365e+06	2.40779e+06	260802	2.17198e+06	2.87609e+06	2.7762e+06	4.9141e+06	2.88292e+06	2.60676e+06
720.411	0	4675.06	193325	356360	59776.2	12882.8	170109	85457.4	166736	28686.5	358513	142796	285261	151255	1.28632e+06	5.55881e+06	2.52349e+06	952851	130216	332467	191480	2.21195e+06	1.86208e+06	275701	641984	206035	0	138780	33302.5	177514	54031.3	142046	261082	157212	354517	169115	784469	107360	1.98449e+06	3.14212e+06	4.37628e+06	5.07448e+06	60166.6	302573	6.54227e+06	2.51804e+06	2.38318e+06	1.10044e+07	3.65974e+06
774.384	0	0	165285	14148.8	40171.4	700157	12047.8	158365	6.731e+06	3.12155e+07	657916	958789	583718	1.68023e+07	5.95796e+06	2.67158e+06	1.36316e+06	1.55204e+07	1.59426e+06	9.28233e+06	3.46954e+06	2.52335e+06	2.40233e+06	3.72585e+06	1.5675e+07	879870	0	0	26065.7	0	0	92155.4	13615.4	30262.1	277926	71996.4	2.53537e+06	2.05081e+07	1.34461e+07	6.01925e+06	1.3219e+07	7.47377e+06	1.26852e+07	5.50392e+06	361309	7.61645e+06	7.62786e+06	1.05106e+07	5.12515e+06
396.694	0	0	0	9044.46	0	0	65134.4	0	91016.9	7533.89	80506	185184	56471.9	30477	114073	3.01804e+06	42184.3	98512.7	11663	10080.1	35124.6	99445.5	357856	521545	25178.6	45939.4	0	0	0	0	0	32969.8	9890.01	16870.7	87947.9	273181	0	0	0	57229.6	59487.2	277891	12344.8	67138.3	1.02254e+06	302391	253637	1.8378e+06	27761.6
396.694	0	0	0	0	0	30456.8	15409.7	19098.7	103398	4306.74	135793	100152	125601	33672.2	476891	2.45484e+06	262277	185910	71175.1	0	62510.2	307922	157914	153355	30063	91976.5	5626.72	0	0	0	0	12419.8	0	0	70087.4	117300	9537.75	0	19395.8	90896.2	93070.4	195896	5956.96	29279.7	145566	35260.8	54659.8	71826	21408.6
608.265	0	5516.97	54554.3	36757.5	35390.2	192279	6077.65	209830	232086	225748	219885	210535	228173	178719	213140	993419	197154	255211	236876	192235	205482	152333	186768	191542	203580	245012	169301	293003	22792.7	86588.2	22971.9	0	34810.3	48410.8	163239	0	311249	271728	188500	214168	222601	211252	167634	178378	192078	302978	215526	199906	191968
716.416	0	3096.24	56571.7	194366	117485	385370	85815.9	87803.7	6.61232e+06	1.31366e+06	525615	1.04775e+06	199344	2.90714e+06	5.19051e+06	4.68333e+07	374567	2.18019e+06	1.45323e+06	1.45612e+06	1.52735e+06	457947	755310	6.26516e+06	2.50554e+06	415722	2848.57	4160.47	19609.7	13689.3	37103.5	54022.6	65966.7	128357	230017	341256	220491	374108	2.15779e+06	2.54532e+06	3.04137e+06	7.51693e+06	314844	1.94469e+06	456367	1.36069e+06	1.69501e+06	1.02628e+06	399062
716.415	0	2156.08	68052.3	91257	199585	8677.37	156048	109251	316558	168852	33580.1	68808.7	10982.1	227003	145501	1.27151e+06	112411	131409	119004	189573	83731.7	92931.1	25704.5	106205	273723	276670	22182.3	4231.42	0	9257.81	10833	54022.6	21309.8	119998	31729.9	475945	116650	176499	393519	287857	364481	496341	104360	185869	50602.1	130946	189904	125155	181190
721.415	0	0	30694.6	449219	291234	5183.73	470836	132075	67004.4	15005.8	180451	16593.7	88595.5	54076.5	179493	553522	151683	181185	306064	29939.8	31937.4	2.5443e+06	152075	153000	47538.1	57469.9	23872.9	0	422595	259781	40196.7	49267.6	424697	76580	9659.38	1.08225e+06	225105	19844.5	15026.3	151425	150067	216752	17275.6	0	1.25672e+06	181504	244007	3.01318e+06	167193
730.415	0	0	6845.98	52715.5	121156	4.80092e+06	170429	5.32176e+06	2.81407e+07	8.31188e+06	1.28475e+07	2.08862e+07	8.92804e+06	1.80816e+07	1.9206e+07	446377	2.43992e+07	1.62551e+07	6.36649e+06	4.49724e+06	9.06523e+06	2.98155e+07	486422	3.91919e+07	7.21829e+06	1.13224e+07	151953	27572.9	33534.8	24456.8	37919.9	11308.2	139442	777314	762796	1.33651e+06	741314	1.402e+07	1.84452e+07	6.90664e+06	1.29918e+07	2.40347e+07	2.77063e+06	1.54008e+07	1.07665e+07	1.13637e+06	9.68167e+06	961086	1.36045e+07
774.385	0	0	165285	14148.8	40171.4	7.9882e+06	75559.8	4.21816e+06	8.24848e+07	3.12155e+07	1.95859e+07	1.68534e+07	1.05508e+07	3.56332e+07	3.50123e+07	2.11075e+06	580126	1.99678e+07	3.42111e+07	2.92196e+07	845030	1.72666e+06	1.87802e+06	6.11076e+07	3.17585e+07	2.52572e+06	173766	60423	0	0	0	92155.4	13615.4	62156.3	1.14611e+07	123222	1.43211e+07	3.57907e+07	1.53066e+08	4.52772e+07	4.9874e+07	8.46587e+07	2.05365e+07	1.8189e+07	5.27994e+06	5.45268e+07	5.4286e+07	1.6217e+07	2.43097e+07
560.251	0	4942.25	2.8462e+06	13003	53419.9	620718	7154.42	920985	941370	476902	909289	490661	550045	693843	1.02349e+06	643198	953575	776555	1.2094e+06	615901	335598	1.19197e+06	848692	782750	444094	1.03635e+06	216740	235132	0	41064.6	6803.12	1.32808e+07	5742.49	282928	638982	43839.4	1.71797e+06	298046	763110	379615	350114	749806	205173	487899	1.02312e+06	1.02998e+06	1.25181e+06	537353	734099
560.247	0	8213.31	49790.5	0	0	5452.38	337539	20193.3	1.49374e+06	379132	483470	1.38382e+06	542371	1.87878e+06	2.20013e+06	400023	2.02451e+07	1.1974e+06	420128	425500	6.22635e+06	3.91891e+06	2.73069e+06	776111	553948	1.52885e+06	91073.3	0	11880.3	54044.4	11008.3	0	0	0	156486	105152	0	654422	282045	500917	804376	442719	286363	649250	0	142167	89081.7	169112	357998
589.791	0	0	0	0	0	2.53365e+06	0	4.13153e+06	5.18542e+06	2.79436e+06	6.09158e+06	7.58841e+06	6.55726e+06	5.47444e+06	4.50085e+06	3.05737e+06	6.556e+07	6.28054e+06	6.09639e+06	3.18666e+06	2.71726e+06	7.06231e+07	6.32754e+07	6.99883e+07	5.84272e+06	8.30423e+06	53740.2	0	0	0	0	0	0	0	4.27842e+06	0	6.01471e+06	7.11267e+06	7.71328e+06	5.31721e+06	6.21596e+06	3.02884e+06	3.39226e+06	2.89318e+06	1.66001e+06	3.12218e+06	5.6746e+06	6.81009e+06	1.03127e+08
720.411	0	4675.06	193325	356360	59776.2	12882.8	170109	183602	99459.6	0	358513	142796	285261	151255	498739	1.23239e+06	1.10083e+06	367910	347281	82971.9	191480	1.10383e+06	564168	275701	69129.6	206035	163041	138780	1.01469e+06	177514	119552	142046	443390	157212	354517	166143	784469	22523.9	71845.6	926795	1.49228e+06	2.1759e+06	0	302573	1.62124e+06	1.40173e+06	1.18115e+06	2.39405e+06	1.05327e+06
720.409	0	4675.06	193325	135821	52166.7	1.61801e+06	170109	2.70065e+06	3.58254e+07	9.93434e+06	2.35425e+07	1.76406e+07	1.1092e+07	2.53111e+07	3.08854e+07	2.77566e+07	885765	2.47396e+07	2.45409e+07	1.45084e+07	2.23616e+06	1.60753e+06	1.52974e+07	4.37711e+07	1.79954e+07	4.68881e+06	39721.4	138780	44475.2	177514	15668.8	142046	261082	88920.4	1.97494e+06	101245	1.59116e+07	2.20326e+07	2.92604e+07	7.98234e+07	9.11606e+07	6.36729e+07	1.05054e+07	1.29574e+07	787902	6.64107e+07	7.34215e+07	5.96928e+07	2.48558e+07
732.429	0	3181.36	43766.1	138935	192108	3.13905e+06	237205	5.13975e+06	1.70378e+07	6.2062e+06	1.13315e+07	1.44405e+07	7.83243e+06	7.00988e+06	1.47338e+07	1.81658e+07	761464	1.28341e+07	5.91433e+06	3.3592e+06	5.20275e+06	2.08591e+07	1.40978e+07	2.34071e+07	5.26138e+06	8.47163e+06	114928	18453.1	40774.9	14249.7	0	14777.8	30064.6	257864	2.9449e+07	817409	4.60851e+06	4.63157e+06	1.28538e+07	7.36471e+06	1.03107e+07	1.4882e+07	2.42016e+06	9.93391e+06	1.21375e+07	5.41717e+06	7.14868e+06	8.59595e+06	1.05871e+07
564.247	0	9118.59	2.47793e+06	6659.71	123721	3.91012e+06	7028.53	1.13979e+07	4.39734e+06	7.21288e+06	4.18093e+06	6.99168e+06	1.16815e+07	5.68052e+06	2.50346e+06	1.20094e+06	1.91056e+06	1.0003e+06	817054	8.74981e+06	5.36889e+06	1.78389e+06	4.97464e+06	3.22194e+06	7.32781e+06	3.98908e+06	905894	638194	0	132307	82714.2	1.82551e+06	0	647073	147534	22144.4	1.88201e+06	1.0281e+07	8.22304e+06	3.8745e+06	3.05514e+06	2.48691e+06	8.07655e+06	3.58317e+06	1.80907e+06	7.0481e+06	1.556e+06	3.66254e+06	3.07312e+06
737.409	0	6620.29	452076	68083.4	264096	14290	33958.8	24730.1	199667	113474	72851	231102	101692	391061	315985	389279	114791	1.38745e+06	166909	113917	9613.25	135191	64032.3	9.89615e+06	177843	61902	8334.21	0	0	16759	25718.8	552491	33832.6	311325	70990.6	32699.3	30385.8	201898	624792	179897	604605	222562	396347	265523	89265.8	102131	236189	51532.9	113340
1040.5	0	3273.32	20467.1	0	0	322533	0	119652	3.92806e+06	8.67822e+06	801011	618429	477562	1.6442e+07	614407	268399	33966.7	1.19806e+06	1.27218e+06	9.81555e+06	360564	42358.2	909745	1.26254e+06	1.70954e+07	212748	0	0	0	0	0	8320.87	0	0	43542	0	939103	1.09934e+07	9.66762e+06	1.4187e+06	676374	2.91702e+06	7.75741e+06	3.47953e+06	324362	4.58284e+06	7.88294e+06	1.50901e+06	2.04965e+06
1058.51	0	0	13485.8	5844.08	15671.2	1.00479e+06	0	459211	1.50076e+07	1.34676e+07	3.43739e+06	962611	1.3016e+06	1.62334e+07	941996	418702	13846.9	3.07524e+06	6.40801e+06	1.33838e+07	499931	114173	2.22533e+06	1.84204e+06	1.65985e+07	193069	0	0	0	0	0	0	0	14154.4	271717	17712.9	5.92108e+06	1.58521e+07	6.33785e+07	1.16835e+07	1.47843e+07	2.2667e+07	1.26827e+07	1.55917e+07	2.54598e+06	4.12841e+07	5.19225e+07	6.34957e+06	1.06397e+07
418.196	0	0	0	0	0	0	0	92425.5	286479	32242.5	192902	12618.5	0	27293.2	92311.1	178913	26843.3	951799	8.63764e+07	351879	581727	63230.8	144240	16857.6	11527.7	179342	0	0	0	0	0	0	0	6906.98	12680.8	0	931950	176680	22195.9	128619	99678.3	124880	1.39875e+06	7212.57	25795.3	562540	281009	862792	686653
420.203	0	0	0	0	0	0	0	8256.49	0	0	0	0	0	0	15618.2	0	0	12247	1.78773e+06	0	0	0	0	0	0	0	0	0	0	0	0	0	0	0	0	9324.21	13595.6	0	0	0	0	0	31124.7	0	0	10697.3	0	10728.2	0
472.242	0	33116.1	80349.5	0	24899.9	12705.4	249915	0	18852.1	20958.1	13111.3	26039.9	18266.5	6033.97	57806.6	52777	6622.01	14357.4	1.68239e+08	861178	64408.3	21730.2	0	21690.7	12902.4	16584.8	21125.4	58165.2	241168	0	0	53407.4	0	1.30205e+06	41054.1	76464.3	13082.3	67805.6	59801.2	17001.2	35814.5	17535.7	57624.4	13815.1	44144.7	9374.71	35116.7	31570.6	21987.9
506.204	0	29557.1	30322	506559	360355	3.17964e+06	22925.8	1.70199e+06	7.95134e+06	4.3317e+06	2.65638e+06	3.05454e+06	4.28321e+06	5.53487e+06	9.61474e+06	3.35382e+06	3.52365e+06	3.68197e+06	3.52192e+06	4.96796e+06	2.45934e+06	3.59383e+06	5.21953e+06	1.18821e+07	4.45895e+06	3.00068e+06	12694	43755.6	1.48306e+06	9148.09	168104	32018.9	1.03163e+06	1.78957e+06	1.73401e+06	115943	3.86508e+06	4.31792e+06	813466	5.77291e+06	8.18723e+06	7.94281e+06	2.44804e+06	5.71369e+06	2.4307e+06	4.29124e+06	5.31223e+06	6.26339e+06	7.62769e+06
564.247	0	5470.24	13763	13116.9	28887.6	874240	0	631793	976136	438679	714051	1.64905e+06	953798	432368	1.08024e+06	491720	822674	306501	2.26996e+06	715122	725367	846249	580056	1.45097e+06	578236	3.6383e+06	19294	326217	0	68819.7	0	0	0	133222	58401.2	0	982268	760005	339316	601547	486346	388691	403548	3.85985e+06	1.91735e+06	153476	358067	1.13619e+06	3.59713e+06
736.405	0	0	92362.4	187871	415991	718597	1.22473e+07	6.71435e+06	7.51724e+06	1.398e+06	1.64393e+07	2.94728e+06	5.86024e+06	8.58865e+06	1.20316e+07	1.22841e+07	8.58344e+06	1.39599e+07	1.35817e+06	6.21588e+06	249277	1.77652e+07	6.50473e+06	1.52001e+07	8.02637e+06	1.27912e+06	15822.8	27535.6	8758.39	20070.4	44554.4	438550	157909	269249	355600	8.97963e+06	2.14959e+07	5.61348e+06	5.81723e+06	1.68508e+07	2.39486e+07	5.56595e+06	1.55517e+06	1.55884e+06	3.27514e+07	1.16323e+06	3.61432e+07	3.32611e+07	1.36398e+07
758.378	0	2049.25	45320.4	0	1.03018e+06	25727.9	37604.9	164115	272439	55344.9	286090	176153	155591	95542.9	94419.9	306589	265184	176403	805605	27220.1	144714	416515	470924	147938	52703.3	145537	0	0	0	0	0	163793	18370.6	720336	395646	282186	441273	319168	149515	841532	1.36513e+06	852935	80814.9	1.27393e+06	305890	1.0725e+06	938233	1.1851e+06	309639
794.37	0	9344.7	5857.93	0	24766.1	3.51404e+06	5722.65	29237.2	2.00074e+07	6.85977e+06	1.15921e+06	2.19529e+06	100882	1.6473e+07	6.84092e+06	1.32979e+06	128444	2.4964e+06	2.95897e+06	1.46808e+06	1.63535e+06	90458	707128	9.7995e+06	6.00917e+06	63994.2	0	0	0	0	0	8020.44	0	31298.6	159594	0	2.96493e+06	364665	8.07299e+06	1.53266e+07	1.47543e+07	901874	2.3375e+07	5.9031e+06	877836	1.93274e+07	757316	3.53487e+06	4.80551e+06
794.37	0	0	18982.9	0	12215.9	60547.2	4587.55	8624.98	388879	987745	30437.5	132846	87415.5	609088	133088	38813.1	137124	174842	3.24016e+06	854607	168049	16237.6	110584	96601.1	646777	10598.6	19022.7	0	0	0	0	8020.44	0	31298.6	14553.2	0	75165.2	412825	296759	209853	164027	1.7151e+06	334510	167138	39094.4	412447	174363	245632	122555
812.36	0	0	0	0	0	43509.6	0	59654.7	496553	387812	81819.5	144144	76343.3	466595	143205	51780.3	116943	49414.6	1.05182e+06	9.86822e+06	138154	117682	80099.2	71917.3	67434.2	47724.3	0	0	24556.6	0	0	0	0	0	85486.1	0	168481	512932	551503	522228	561744	1.00951e+06	8.56911e+06	316977	152493	1.62196e+06	884805	584315	240704
812.361	0	0	0	0	0	43509.6	0	59654.7	496553	387812	81813.2	144144	51588.5	466595	143205	51780.3	75196.2	49414.6	2.46169e+06	1.16718e+06	138154	91726.3	80099.2	123836	67434.2	58009.3	0	0	0	0	0	0	0	11344.9	31186.4	0	168481	512932	4.76122e+06	522228	561744	5.49354e+06	883263	316977	152493	1.15033e+07	884805	584315	240704
812.361	0	0	305074	0	0	43509.6	0	25157.2	496553	387812	36304.8	144144	32419	466595	143205	16699.8	78420.6	49414.6	537585	1.16718e+06	138154	21792.8	44763.8	123836	67434.2	15967.8	0	0	0	0	0	278682	0	11344.9	10855.1	0	168481	512932	551503	522228	561744	1.00951e+06	883263	316977	152493	1.62196e+06	884805	584315	240704
812.358	0	0	65081.2	22565.1	0	867170	0	31167.8	7.65178e+06	4.17462e+06	1.68891e+06	1.28068e+06	424257	4.02759e+06	3.42558e+06	554982	4.38872e+06	1.47777e+06	7.92298e+07	7.16832e+06	2.89864e+06	187497	1.73466e+06	1.41491e+06	1.03282e+06	140390	11813.1	0	0	0	0	0	0	6976.7	125814	0	2.27473e+06	7.10178e+06	5.80369e+06	6.52424e+06	4.26103e+06	2.98639e+07	2.17173e+07	2.31131e+06	749381	1.69031e+07	7.28036e+06	3.36585e+06	2.922e+06
832.425	0	0	0	0	58586.8	85686.2	0	16562.5	907246	2.24432e+06	124384	407473	97607.5	2.16521e+06	148601	34626.3	40455.9	399458	8.51534e+07	2.39186e+06	58327.5	9904.62	376335	653252	1.60954e+06	21913.6	0	0	0	0	0	0	0	435129	18271.8	0	80254.9	3.77775e+06	1.5823e+06	966688	1.14814e+06	304180	2.10707e+06	433320	5977.65	465814	525065	267635	322438
1041.5	0	2245.92	0	19610.2	14600.6	216610	0	87705.3	2.36177e+06	5.54301e+06	477191	376929	310776	1.07413e+07	380522	186569	16009.3	2.3278e+06	846033	6.37302e+06	303930	29750.4	558601	769673	1.13866e+07	159176	0	19416.4	0	0	0	0	0	5678.4	13278.9	0	2.39481e+06	6.86884e+06	5.99733e+06	765170	1.99804e+06	1.85693e+06	1.48946e+06	2.19358e+06	192595	2.6385e+06	4.7521e+06	830970	1.31542e+06
1108.56	0	1876.08	0	0	0	111658	0	0	1.32172e+07	2.22506e+07	510784	2.2631e+06	614123	2.08943e+07	1.44951e+06	379783	38567.8	2.57687e+06	923301	1.66077e+07	215745	204972	1.29033e+06	4.35847e+06	2.39845e+07	183206	0	0	0	0	0	0	0	0	9385.28	0	31695.8	1.44431e+07	6.83277e+06	7.82526e+06	1.12093e+07	4.3822e+06	6.99623e+06	2.36565e+06	0	5.15558e+06	7.11541e+06	1.9878e+06	954908
585.267	0	35140.6	105721	56137.2	176355	3.0902e+06	20905.1	646603	2.23376e+07	4.04051e+07	3.04345e+06	1.0268e+07	2.87245e+06	4.18833e+07	9.76969e+06	3.35813e+06	2.22135e+06	4.07136e+06	2.0559e+07	600324	5.00844e+06	1.93101e+06	3.93229e+06	1.95419e+07	823353	2.78781e+06	20128.6	116979	0	41159.6	18356.1	141395	1.24782e+06	268366	267136	39655	5.26447e+06	7.29711e+07	1.66947e+07	3.48744e+07	3.55743e+07	3.02911e+07	4.6484e+07	1.53039e+07	578031	1.85753e+07	2.31223e+07	9.47914e+06	1.35812e+07
760.404	0	6499.82	39053.3	11750.3	41886.5	810963	10833.9	404843	6.09147e+06	1.25327e+06	1.54151e+06	1.93289e+06	2.04259e+06	3.5949e+06	4.12218e+06	1.89831e+06	1.34759e+06	2.84725e+06	2.35469e+06	419594	1.29734e+06	810932	2.7227e+06	3.26798e+06	2.1047e+06	589079	0	5396.52	46896.5	0	8243.59	7928.26	0	142628	267569	55475.3	398347	1.46707e+06	2.67423e+06	1.37896e+06	1.88462e+06	1.72079e+06	1.09343e+06	1.83524e+06	365561	483617	697305	1.17355e+06	889434
774.333	0	0	11799.6	0	13109.1	9547.28	0	28040.3	143582	126766	29653.2	192250	37620.9	116999	59619.3	5100.6	17504.3	46207.8	324708	477330	43154.6	55057.3	148021	84979.3	216463	39912.6	5648.15	0	0	28575.2	2320.39	20614.2	4886.4	15684	29867.4	27806.8	43558.1	167006	0	39748.4	123257	25108.6	23695.3	0	84469	15567	38549.4	36379.3	129536
775.345	0	0	11922.1	27980.5	30961.1	379607	0	95211.5	5.4827e+06	1.98185e+06	724076	2.00168e+06	677599	2.65378e+06	1.67894e+06	235298	1.36802e+06	886815	2.50188e+06	2.63993e+07	2.11559e+06	1.23486e+06	1.6204e+06	897374	881375	476259	0	0	9155.65	0	8615.35	5405.84	34108.8	24367.4	10972.9	15689.3	466636	677057	344685	2.3707e+06	697851	1.61237e+06	3.91207e+06	262599	19610.6	691291	521266	961182	4.05343e+06
782.375	0	0	3.21235e+06	0	375842	191117	0	346053	934608	446992	747980	408115	812575	524907	742857	309583	3.37186e+06	1.01879e+06	820167	2.2849e+06	508856	550360	1.43456e+06	856166	1.9709e+06	596987	19682.8	35837.1	12256.5	20092.4	0	3.62928e+06	0	65724.5	552021	56041.1	1.2455e+06	6.91173e+06	1.72666e+07	5.18337e+07	7.58301e+07	5.11799e+06	2.47649e+06	4.98412e+06	414849	6.64271e+06	4.07032e+07	5.57812e+06	4.62715e+06
788.401	0	0	3019.01	0	94607.3	66289	0	12015.4	5.57987e+06	1.41508e+06	308384	733543	391033	2.2419e+06	936863	321014	333073	1.06762e+06	187026	1.10715e+07	98606.7	412181	309145	3.68662e+06	8.61608e+06	14691.5	0	30813.6	0	0	0	11276.8	0	205289	8099.95	0	112431	1.58598e+06	1.05181e+07	1.13631e+06	6.53807e+06	914872	1.50352e+07	660109	155097	1.13759e+06	5.37532e+06	736747	499303
789.402	0	0	83497.1	0	505650	204694	0	5741.8	9.73674e+06	4.24066e+07	1.05125e+06	2.60621e+06	823336	3.86887e+07	1.99242e+06	530933	354590	2.09951e+06	1.66453e+06	4.99171e+06	584554	195871	996871	4.63645e+06	2.20315e+07	286992	11680.7	0	0	17229.8	0	3844.35	0	1.43285e+06	17733.1	14239	57323.6	1.44849e+06	1.53656e+06	2.85951e+06	5.48284e+06	2.74546e+06	1.64709e+07	3.61244e+06	219935	2.49246e+06	4.65033e+06	1.42199e+06	729990
794.382	0	0	22698.8	0	12215.9	19720.7	5722.18	0	464097	1.53441e+06	33950.8	226125	148985	832258	82035	34878.5	102366	174967	388561	2.36652e+06	74700	11771	143922	154304	1.02564e+06	11730.3	19022.7	0	0	0	0	0	0	33470.2	14553.2	0	42119.3	570356	404334	150741	127696	225751	436849	164370	19098.3	259142	183081	144514	115601
806.409	0	0	0	0	42104.8	492386	0	17367.2	5.77668e+06	2.22519e+06	312658	550019	123026	4.5584e+06	565109	96572.8	156363	484880	846439	3.26003e+06	187320	154276	150275	1.04132e+06	3.38325e+06	130357	8886.34	0	0	0	0	0	14134.6	266465	0	15256.5	43339	2.63123e+06	1.29485e+06	577863	733238	612555	1.37085e+06	534209	47301.2	341666	487432	166676	253300
812.359	0	0	1.30245e+06	22565.1	0	867170	0	31167.8	7.65178e+06	4.17462e+06	1.68891e+06	1.28068e+06	424257	4.02759e+06	3.42558e+06	554982	4.38872e+06	1.47777e+06	1.47245e+07	4.64819e+07	2.89864e+06	187497	1.73466e+06	1.41491e+06	1.03282e+06	140390	11813.1	0	0	0	0	110093	0	6976.7	125814	0	2.27473e+06	7.10178e+06	3.07915e+07	6.52424e+06	4.26103e+06	5.54865e+07	7.89381e+07	2.31131e+06	749381	7.59044e+07	7.28036e+06	3.36585e+06	2.922e+06
1042.51	0	4179.43	6511.58	12656.5	15893.1	29981.5	0	16724.5	419800	1.16139e+06	42834.2	83646.8	54823.8	1.06986e+06	79001	10771.2	3150.26	145643	187808	1.75737e+06	0	0	43612.8	338440	2.63903e+06	29584.5	12083.3	0	0	0	0	28544.4	0	0	7208.82	0	329740	7.27003e+06	999783	46258.2	85862.3	351456	84684.6	166156	10434.6	477480	484434	30909.1	57659.5
1176.63	0	0	0	0	16124.9	13535.2	0	0	552281	1.12959e+06	15762.9	155178	18107.8	1.58019e+06	90772.1	21851.3	0	188227	100773	2.0694e+06	58243.9	0	56603.4	204274	1.36686e+06	22614.4	0	18170.3	0	0	0	0	0	10207.1	0	0	0	1.20652e+06	1.30247e+06	346086	428559	323399	1.18097e+06	316075	58227.1	180095	404732	60877.9	192948
1176.62	0	6922.85	0	0	19362.3	59966.1	0	0	2.09778e+06	9.79396e+06	217144	245659	214930	9.09218e+06	212537	21851.3	0	188227	256469	3.86437e+06	272461	20339.5	124544	204274	7.16029e+06	168090	0	0	0	0	0	0	0	11804.7	2777.68	0	30872.3	3.18175e+06	4.72456e+06	420384	486252	571184	2.37053e+06	411293	58227.1	263084	429694	60877.9	192948
1176.63	0	0	0	0	0	0	0	0	446227	2.6565e+06	42282.3	137272	35141.6	805678	53457.7	0	0	29029.4	48705.7	789810	8897.55	0	12013	102902	558464	12210.9	0	0	0	0	0	0	0	21559.5	0	0	0	1.1557e+06	855718	295051	329221	273747	1.5456e+06	316966	0	241890	429897	14488.4	45954.3
1234.63	0	0	0	0	215671	0	0	0	201540	690241	20873.2	21906.5	0	954249	11889.5	0	0	23751.4	17642.2	2.17435e+06	0	7362.79	0	103366	1.61512e+06	0	0	0	0	0	0	0	0	365434	0	0	0	8.78468e+06	1.54387e+06	139360	190227	55089.4	2.33104e+06	148051	0	35816.3	150262	25933.3	13328.8
1234.63	0	0	0	0	3697.07	0	0	0	388426	956794	25807.6	80026	7815.17	923353	34515	0	0	33051.2	29077.8	3.174e+06	45237.6	0	0	189664	1.35342e+06	31358.2	0	0	0	0	0	0	0	5200.38	0	0	0	5.48601e+06	2.42309e+06	101923	121617	40805.1	4.27651e+06	74279.3	0	132371	89394.7	0	26143.5
1235.63	0	0	0	0	2788.94	90207.2	0	0	5.09191e+06	1.65356e+07	306886	1.32333e+06	230849	1.71607e+07	830556	182345	31525.4	529484	881443	8.9122e+06	289217	37971.2	222861	2.1429e+06	1.21619e+07	190563	8414.46	0	0	0	0	0	0	15739.2	0	0	7608.64	2.96764e+07	1.18015e+07	2.66279e+06	2.2262e+06	1.99963e+06	1.36073e+07	1.38689e+06	37332.7	1.40258e+06	1.98878e+06	348580	1.08285e+06
508.221	0	2259.88	235357	60453.9	948702	59421.3	5679.83	186822	413718	237000	246837	489902	218441	608870	427812	370785	256805	220433	300305	390919	176862	1.04292e+06	315012	897345	347527	149084	4980.48	34599.2	122018	216405	21230	161299	40126.7	3.80297e+06	5.71408e+06	18295.2	565824	499849	910348	213364	590825	562949	113383	988998	552561	742613	521600	501495	247581
720.408	0	4217.43	1.37197e+06	33352.6	199277	1.61801e+06	21010.8	2.70065e+06	3.58254e+07	9.93434e+06	2.35425e+07	1.76406e+07	1.1092e+07	2.53111e+07	3.08854e+07	2.77566e+07	3.46947e+07	2.47396e+07	2.45409e+07	1.45084e+07	2.23616e+06	692903	1.52974e+07	4.37711e+07	1.79954e+07	4.68881e+06	39721.4	22349.3	27751.7	22054.7	13884.3	879374	33785.6	319038	1.97494e+06	51498.2	1.59116e+07	2.20326e+07	2.92604e+07	7.98234e+07	1.07344e+06	764536	1.05054e+07	1.29574e+07	2.34852e+06	6.64107e+07	7.34215e+07	1.16077e+06	2.48558e+07
774.383	0	0	310818	14148.8	306851	354830	13994.7	170863	6.30032e+06	3.12155e+07	575906	1.51687e+06	658791	5.43991e+06	2.62431e+06	1.26783e+06	474272	2.28335e+06	3.14626e+06	9.28233e+06	1.15346e+06	1.49279e+06	1.06063e+06	3.08594e+06	5.84988e+06	879870	0	0	26065.7	0	0	1.00067e+06	13615.4	876517	277926	115952	967320	709771	787999	6.01925e+06	1.77202e+06	545187	1.26852e+07	1.04097e+06	661663	7.61645e+06	7.62786e+06	5.42093e+06	5.12515e+06
589.791	0	0	0	0	0	2.53365e+06	0	4.13153e+06	5.18542e+06	2.79436e+06	6.09158e+06	7.58841e+06	6.55726e+06	5.47444e+06	4.50085e+06	3.05737e+06	9.1704e+06	6.28054e+06	6.09639e+06	3.18666e+06	2.71726e+06	1.00546e+07	554737	498601	5.84272e+06	8.30423e+06	53740.2	0	0	0	0	0	0	0	4.27842e+06	0	6.01471e+06	7.11267e+06	7.71328e+06	5.31721e+06	6.21596e+06	3.02884e+06	3.39226e+06	2.89318e+06	1.66001e+06	3.12218e+06	5.6746e+06	6.81009e+06	1.49141e+07
762.406	0	0	6741.78	0	37423.5	987444	78407	1.52522e+06	6.5863e+06	3.21174e+06	1.77073e+06	5.72402e+06	6.14507e+06	6.34552e+06	3.04357e+06	3.54624e+06	7.24032e+06	2.32374e+06	2.22913e+06	1.973e+06	2.02359e+06	7.7359e+06	1.28732e+08	1.66104e+08	2.62559e+06	2.64926e+06	65606.9	9342.65	0	8781.19	10041.8	50341.9	45206.8	98824.7	1.85651e+08	908126	2.10736e+06	2.97738e+06	3.03304e+06	2.13577e+06	3.70363e+06	3.03599e+06	1.51783e+06	2.62643e+06	1.09826e+06	1.18122e+06	2.31053e+06	2.09939e+06	3.96509e+06
1040.5	0	0	9808.91	0	0	322533	0	179303	3.92806e+06	8.67541e+06	1.00783e+06	618429	428659	1.63477e+07	614407	268399	33966.7	3.69028e+06	1.50218e+06	9.81555e+06	360564	42358.2	724156	559609	1.70954e+07	212748	0	0	0	0	0	0	0	17086.1	43542	0	1.35227e+06	1.09934e+07	1.65245e+07	2.44671e+06	3.29309e+06	5.84279e+06	7.75741e+06	4.33595e+06	649713	1.1373e+07	1.47918e+07	1.94196e+06	3.05964e+06
418.151	0	65552.4	11367.2	10754	731346	2.82671e+06	480763	2.61753e+06	1.11249e+07	4.84461e+06	7.4803e+06	7.06992e+06	4.4903e+06	1.10003e+07	1.05174e+07	8.10705e+06	6.79892e+06	7.91519e+06	1.00902e+07	5.23153e+06	1.95745e+06	7.79287e+06	5.14329e+06	538172	5.34499e+06	3.20684e+06	24797.1	33131.2	0	0	203630	1567.14	15894.1	1.85389e+06	1.63793e+06	2.06238e+06	7.62791e+06	8.03315e+06	1.30455e+07	1.38362e+07	518554	3.18566e+07	5.18871e+06	1.02293e+07	2.15161e+06	568987	1.25627e+07	1.2953e+07	1.02851e+07
420.167	0	64928	4118.38	0	43057.8	513968	7017.55	792863	1.67931e+06	238774	2.18131e+06	594161	552771	1.05704e+06	3.17034e+06	2.17601e+06	1.47646e+06	1.91201e+06	1.74409e+06	306349	609302	1.63128e+06	1.43861e+06	614540	399237	1.14552e+06	0	2169.64	0	0	163091	17301.7	0	260304	1.74724e+06	46507.1	471313	97043.5	549631	576440	1.05549e+06	1.43168e+06	91871	982343	2.18795e+06	600350	686244	756836	607637
464.158	0	7182.71	3878.49	185570	79190	636439	548460	544056	2.30663e+06	3.02046e+06	2.47625e+06	972840	991306	1.2611e+06	1.56481e+06	507621	1.15843e+06	1.78318e+06	1.60847e+06	2.76914e+06	260714	1.03581e+06	858437	1.07611e+06	478294	606690	115512	0	0	11546.9	60718.4	8642.96	90434.6	205875	7.41814e+06	609942	1.07351e+06	2.8965e+06	3.42179e+06	3.16234e+06	3.06481e+06	4.07621e+06	752765	838136	465783	3.09298e+06	2.17554e+06	2.05329e+06	1.71292e+06
540.163	0	0	0	203135	154191	525478	10137.7	90168.1	4.50843e+06	1.02505e+06	380685	1.02148e+06	585010	1.48887e+06	2.21678e+06	813015	620576	730130	1.04092e+06	1.23963e+06	368687	958830	1.11333e+06	2.80351e+07	1.73521e+06	525406	4251.73	0	43254.6	0	85916.7	7267.73	376691	99102.8	91987.5	32063	415396	2.15884e+06	2.46616e+06	3.85342e+06	7.38594e+06	3.96263e+07	922063	2.63306e+06	63325.3	4.95645e+06	2.61182e+06	2.18453e+06	1.7136e+06
576.244	0	22012.2	282293	0	63565.8	1.45999e+06	23988.6	1.42807e+06	2.9494e+06	850468	1.71164e+06	1.75813e+06	2.49925e+06	2.04648e+06	8.63696e+06	3.08283e+06	1.90078e+06	2.30562e+06	1.7923e+06	1.93964e+06	1.01716e+06	6.343e+06	1.83788e+06	569907	1.87969e+06	5.95885e+06	34360.2	1.07011e+06	0	24154.8	39696.2	2.14518e+06	0	319837	920536	54634.5	3.79238e+06	684429	1.64401e+06	3.1783e+06	4.39365e+06	2.40779e+06	260802	2.17198e+06	2.87609e+06	2.7762e+06	4.9141e+06	2.88292e+06	2.60676e+06
589.275	0	0	22575.8	12359.1	661119	69191.8	13546.5	208586	741189	608365	139960	144017	75569.3	1.05519e+06	190862	228038	140957	106438	530633	387161	156616	154427	136955	508689	418889	84196.3	0	60109.9	0	11068.8	3371.76	3713.21	1595.9	3.00202e+06	352409	51376.6	528537	1.70286e+06	513182	474564	1.02194e+06	1.04706e+06	1.01159e+06	525116	59385.3	445870	772908	161749	178384
589.277	0	0	22575.8	12015.5	547426	213394	3666.91	318884	992904	397890	139960	148055	114360	791080	346144	176823	140957	727424	530633	299725	137918	130489	158690	770002	441148	70247.6	0	13789.3	0	9072.93	0	13593.7	0	190746	457333	17228.1	847325	1.28038e+06	777949	447110	579422	877625	804535	626550	33547.8	474357	603887	147434	201058
596.786	0	0	0	0	0	50395.3	0	159765	100219	13282.7	304283	285031	214822	33378.4	134925	57339.8	340395	64715.6	59109.2	33528.1	102160	344113	225009	931483	57916.5	248982	0	0	0	0	0	0	0	0	95338.6	0	1.38236e+06	446338	739312	913975	831951	473059	174975	556807	408248	425052	1.22432e+06	754755	1.42912e+06
748.331	0	0	0	0	0	1.87669e+06	35916.3	3.9976e+06	1.24723e+07	4.8378e+06	2.73426e+06	3.86119e+06	1.0394e+06	7.65788e+06	4.24022e+06	2.86718e+06	1.44755e+06	2.57668e+06	2.5408e+06	3.66756e+06	2.31368e+06	2.37217e+06	3.33616e+06	2.01816e+06	6.32171e+06	1.22357e+06	70851.7	0	0	4282.02	0	3704.91	0	36724.1	2.27432e+06	56959.9	5.51361e+06	3.89114e+06	3.65482e+06	2.62161e+06	2.77691e+06	2.65417e+06	2.52157e+06	3.53937e+06	1.27345e+06	4.1339e+06	4.80572e+06	2.64847e+06	2.07648e+06
762.415	0	0	48758.7	13829.3	105589	962788	69537	138348	1.00303e+07	3.18745e+06	871244	1.60221e+06	553455	5.44625e+06	3.41817e+06	2.11316e+06	340703	2.84293e+06	2.59317e+06	3.12551e+06	591528	547252	1.01447e+06	3.6029e+06	4.07343e+06	278119	0	7565.87	16763.4	15045.6	14179.8	11966.5	12294.2	132051	589264	250542	481259	2.50795e+06	4.67006e+06	3.30076e+06	5.44574e+06	5.31999e+06	1.78468e+06	3.77581e+06	808234	2.47907e+06	3.19574e+06	1.30022e+06	1.06508e+06
776.388	0	7890.32	0	5248.44	142088	16588.8	33468.2	72261.1	96734.5	9252.1	54405.6	134861	189825	57865.5	78565.8	67857.7	238132	36729.6	112967	21440.6	75247.6	227732	260489	998317	28133.2	153082	4533.03	0	0	8150.02	0	58030.5	7506	135878	217018	390428	167319	62685	145618	175029	203618	83594.2	60456.7	42863.2	104919	96708.8	121033	164019	202942
790.38	0	0	0	0	24001.2	14345.2	0	14204.5	805384	772114	525611	521693	274430	927395	475310	304369	295334	182749	189480	546710	82015.9	64630.8	189643	8.29703e+06	637024	146829	100747	45066.5	25336	33110.9	0	26801.4	0	22312.4	32135.9	2788.67	0	2.50721e+06	2.73505e+06	819496	1.41514e+06	708158	1.75272e+06	3.73523e+06	81050.5	477950	6.31537e+06	222081	292492
1040.63	0	34139	25696.9	11614.1	5051.52	6301.16	30253.5	10424.9	46031.6	32615.9	22802.9	55598.3	43833.1	26395	46092	70434.9	91562.3	71672.3	40184.7	29687.6	36107.8	102149	100356	404147	74374.1	73569.3	0	7480.93	0	23776.4	0	3320.25	15576.4	0	78085.7	16519.3	61167	118281	59240.6	63490.5	99764.4	37627.1	32285.4	21670.7	137306	52717.5	28767.2	70453.1	33754
1040.65	0	1359.14	21248.8	0	17377.8	551368	17694.1	240859	6.68105e+06	2.23078e+06	1.02504e+06	2.16268e+06	2.20959e+06	3.52362e+06	2.66201e+06	3.34788e+06	2.15303e+06	2.71404e+06	1.94255e+06	1.58178e+06	1.45962e+06	1.68514e+06	3.1583e+06	3.42318e+07	2.433e+06	397554	7027.05	8566.85	0	3903.13	12944.3	14233.5	19304.9	13161	467601	32568.4	444024	5.89606e+06	7.46194e+07	3.57405e+06	4.76652e+06	3.32897e+06	3.39833e+06	3.14536e+06	611375	2.54499e+06	2.26939e+06	2.6718e+06	1.89863e+06
1118.62	0	0	0	0	0	66743.8	0	0	3.66741e+07	8.71016e+07	1.10402e+06	3.31931e+06	482468	5.47604e+07	2.03777e+06	479736	154285	2.9153e+06	3.1545e+06	3.13296e+07	398617	207140	516276	1.99699e+06	3.56314e+07	335305	59391.9	0	0	0	0	0	0	4909.28	9071.49	0	10449	2.29776e+07	8.97857e+06	5.68038e+06	7.54737e+06	2.66831e+06	2.28362e+07	2.68965e+06	127915	3.71038e+06	3.9091e+06	842587	509295
331.64	0	3757.45	67283.8	0	6680.96	1.33265e+06	19761.2	2.43363e+06	570537	277165	816822	446941	1.343e+06	609906	251745	204947	114899	1.07614e+06	282560	519668	1.04529e+06	75000.5	568325	321442	1.8404e+06	625890	0	0	0	0	0	30389.2	0	8314.84	2.69758e+06	26025.5	3.82175e+06	723657	1.30509e+06	741847	859443	1.11796e+06	276301	3.51682e+06	547711	1.46407e+06	2.79907e+06	711593	1.13646e+06
483.235	0	5094.33	36413.6	13108.6	237131	576424	10673.9	2.21603e+06	590388	899263	855781	201560	929555	484894	422065	280746	442897	767172	274028	1.0368e+06	791262	511236	295291	305728	2.7811e+06	372219	97926.7	37354	80012.4	34282.6	15538.7	109515	18664.7	583406	1.01685e+06	76319.9	6.01422e+06	537123	984166	1.15699e+06	1.16038e+06	1.01541e+06	588690	733427	1.15559e+06	1.0599e+06	1.8701e+06	406598	701865
513.212	0	284827	170137	7789.32	19423	427592	47275.6	1.03616e+06	250776	297530	503666	117883	426084	459067	123800	97911.7	55237	430702	627541	296603	505992	182388	294096	241865	692546	301450	70942.2	5.26983e+07	33842.5	225337	77028	93916	11409.7	81168.6	1.00428e+06	44010.1	3.0002e+06	700598	221975	165467	246705	536443	300706	724225	1.78177e+06	970495	1.49409e+06	331251	341182
513.212	0	284827	170137	0	338029	908907	25453.2	1.61871e+06	822569	439794	581297	97260.4	727551	685067	123800	97911.7	58889.2	430702	627541	757753	505992	182388	294096	338736	837120	301450	70942.2	1.79164e+08	33842.5	225337	77028	13500.6	0	519095	1.22258e+06	44010.1	3.75492e+06	914257	855080	165467	276340	569282	837518	724225	1.78177e+06	880832	3.03196e+06	331251	500619
513.212	0	20968.8	13429.4	0	358155	908907	36906	1.61871e+06	825889	674755	545411	77590.7	727551	798310	123800	97911.7	82756.5	430702	627541	985104	505992	182388	294096	338736	686658	301450	44843.9	1.22069e+07	33842.5	33448.9	10372.4	13500.6	0	429072	405952	16536.3	3.92607e+06	3.34915e+06	1.25439e+06	324740	580607	966074	691624	946769	1.78177e+06	1.90873e+06	1.01415e+06	331251	500619
513.213	0	105591	11189	452582	488958	908907	448311	1.61871e+06	1.61123e+06	674755	545411	448509	727551	1.05969e+06	195583	97911.7	82756.5	1.05872e+06	627541	985104	1.09107e+06	182388	469859	502958	658833	301450	44843.9	2.88795e+06	60411.5	326122	17044.2	85345.8	0	429072	549774	16536.3	3.92607e+06	444640	1.25439e+06	952189	580607	966074	691624	946769	1.78177e+06	1.90873e+06	4.1853e+06	331251	1.00566e+06
523.231	0	3630.17	18346	23927.3	170845	2.50995e+06	11642.1	3.46327e+06	2.34928e+06	1.6543e+06	1.25127e+06	1.33406e+06	1.03576e+06	2.33864e+06	943814	1.8766e+06	576700	743517	1.56669e+06	2.00412e+06	1.15504e+06	1.40835e+06	790923	1.43398e+06	9.18179e+06	1.40238e+06	741604	156730	9532.9	212732	10923.8	22154.8	15765.8	351755	5.01653e+07	21274.9	4.98634e+07	6.86219e+06	2.05032e+06	2.36604e+06	1.58297e+06	2.36252e+06	6.23547e+06	1.02021e+07	647339	3.77004e+06	4.37478e+06	2.29651e+06	2.67318e+06
586.272	0	13384.5	11041.2	0	142256	1.05771e+06	31424	286998	7.85367e+06	1.37518e+07	1.03297e+06	3.44597e+06	1.10894e+06	1.39058e+07	3.22534e+06	1.08388e+06	754250	1.68211e+06	6.80845e+06	1.22171e+07	1.55363e+06	691404	1.44635e+06	6.33377e+06	950143	913539	85523.4	37489.3	0	31150.6	0	16302.9	0	1.34824e+06	96423.8	38859	1.85083e+06	1.99369e+06	5.71324e+06	1.16684e+07	786278	1.05875e+07	1.60735e+07	5.26175e+06	320418	5.97729e+06	7.78232e+06	3.08701e+06	4.6393e+06
604.283	0	0	0	0	40471.9	196225	26484.8	3403.86	2.69994e+06	1.58113e+06	608991	596276	344364	1.55782e+06	731358	347551	207545	1.1179e+06	1.10333e+06	665818	147921	143954	400102	1.86141e+06	450546	25192.1	31529.4	14343.1	28721.9	15319.8	38423.6	0	0	582370	291391	0	211215	3.22146e+06	3.76949e+06	5.34962e+06	9.33626e+06	6.76199e+06	1.48522e+06	6.88057e+06	2.20808e+06	685170	861197	4.48626e+06	1.93284e+06
637.302	0	0	0	13891.4	655911	1.0379e+06	17451.9	349314	689437	481325	611863	206056	1.13979e+06	449922	99328	76263.4	19054.9	1.23407e+06	246186	677357	94396	109742	576757	1.37583e+06	2.03183e+06	154750	0	5902.74	0	8914.59	7524.29	10251.9	14900.3	548456	11092.1	11318.5	1.87276e+06	338374	3.68433e+06	215267	245586	767531	890851	558381	200359	837152	1.10855e+06	428678	645623
761.408	0	0	259042	28858.6	143801	3.48754e+06	50418	329304	3.60991e+07	1.15436e+07	3.23604e+06	5.82791e+06	1.0459e+06	1.99848e+07	1.21866e+07	6.89136e+06	570599	1.03165e+07	9.86257e+06	1.14984e+07	1.85303e+06	726672	3.16059e+06	4.52183e+07	1.67084e+06	375085	0	0	0	0	13392.1	81955.2	25689.8	333706	1.78694e+06	245590	1.27859e+06	2.27576e+06	1.77002e+07	1.07224e+07	1.8401e+07	634267	6.35558e+06	1.33706e+07	1.66851e+06	1.30099e+06	1.04e+07	4.18361e+06	3.48124e+06
782.372	0	5919.37	3.21235e+06	0	0	191117	9120.49	228745	934608	446992	747980	408115	812575	524907	742857	309583	1.36366e+06	1.01879e+06	820167	530874	420071	550360	1.06876e+06	856166	1.09761e+06	275124	19682.8	30909.6	12256.5	20092.4	7521.78	3.16288e+06	0	140410	552021	869658	1.2455e+06	1.79763e+06	538727	1.69867e+06	1.95739e+07	5.11799e+06	709684	4.98412e+06	300390	6.64271e+06	2.14829e+06	5.57812e+06	4.62715e+06
782.383	0	0	911.407	0	18511.9	9274.13	0	0	3.70534e+06	8.65557e+06	358003	1.1973e+06	65287.8	1.38395e+07	787209	294899	6271.65	1.51586e+06	214453	1.50329e+07	571390	65015.3	916698	1.69079e+06	616346	219986	8642.21	0	0	31589.3	0	0	0	20344.2	0	0	0	1.06608e+07	1.06229e+07	1.96545e+06	2.63135e+06	904546	8.95762e+06	1.70282e+06	161566	2.42321e+06	5.53956e+06	772725	1.01575e+06
806.409	0	0	0	0	1.86449e+07	169813	0	27990.2	1.76987e+06	511257	401659	338077	164026	1.24904e+06	464697	190744	229518	856894	291163	616099	63602.8	172583	208818	2.57263e+06	3.19332e+06	39564.5	0	0	0	157421	0	0	0	3.98831e+07	139422	31347.9	265677	324759	543194	344353	439730	359437	235332	125840	248050	429952	431379	289763	428048
822.405	0	0	144243	0	92322.7	402923	0	28361.3	1.24037e+07	1.91963e+07	602200	1.44908e+06	650636	2.01637e+07	1.16577e+06	317935	212329	2.73762e+06	3.64145e+06	1.73434e+07	376641	269287	814013	2.05583e+06	1.5219e+07	77461.1	11377.6	0	0	0	0	48105.4	59027.7	406323	24678.4	0	395025	7.54977e+06	3.15387e+07	2.41221e+06	7.84455e+06	2.94521e+06	1.23236e+07	5.36871e+06	779049	2.67513e+06	5.6071e+06	2.17904e+06	1.88708e+06
823.44	0	11609.8	5912.4	0	122057	1.03452e+06	31935	92192.3	9.17967e+06	1.94839e+07	1.31973e+06	6.84367e+06	2.22776e+06	1.25728e+07	3.17008e+06	1.70773e+06	764261	4.07944e+06	5.29817e+06	1.66434e+07	3.07291e+06	794375	1.2223e+06	5.03345e+06	749521	535934	8369.26	4797.41	0	0	0	38060.8	0	128824	31977.6	10696.4	777439	2.29124e+07	8.52706e+06	5.25884e+06	4.45228e+06	2.94058e+06	1.52029e+07	4.24272e+06	495379	1.72172e+06	2.93589e+06	2.59054e+06	3.73041e+06
973.529	0	7311.1	14854.8	0	76645.3	43597.5	0	117806	54396.9	213951	74813.6	36979.9	95329.4	166473	221814	155911	91027	104075	39004.3	508726	145168	29092.4	60515.1	115168	1.11627e+06	27084.1	0	0	0	0	0	19421.2	0	10536.6	53283.5	6365.24	456641	160390	63210.8	124543	275321	206067	40636.4	185842	34115.5	76825.1	238215	66397.6	86953.9
1038.49	0	0	442108	8488.62	0	72955.2	0	32709.9	517806	871653	66236.6	97606.8	112084	606670	74344.5	22369.7	0	162610	249439	520916	9016.69	12203.5	62935.9	417540	733990	0	603.014	0	0	0	0	294154	0	0	3936.58	0	214021	1.25939e+06	1.04228e+06	97044.4	133087	146897	681177	205245	30532.5	593088	990766	54071.7	105645
1043.52	0	0	0	0	11618.6	7588.16	0	0	139147	335591	16429	7475.18	27318.5	244122	0	0	0	48146.2	53860.5	254390	0	0	9474.08	52798	637568	0	0	0	0	0	0	0	0	0	0	4843.65	306908	572198	355148	173255	172408	99133.5	74181.5	218305	23784.4	763562	297805	43076.7	97356.2
1043.51	0	0	0	0	10026.3	439836	0	225073	8.44452e+06	8.02565e+06	2.21098e+06	832162	1.0113e+06	8.07798e+06	217859	217875	26936.9	6.85712e+06	2.85707e+06	8.07943e+06	320757	0	1.46254e+06	1.00613e+06	486613	103583	0	0	0	0	0	0	0	11513.9	82267.8	0	2.76298e+06	715545	2.75652e+07	5.67947e+06	7.0798e+06	467980	7.65086e+06	6.2269e+06	1.35144e+06	2.01573e+07	2.45601e+07	3.96871e+06	6.78137e+06
1055.63	0	22327.9	84807.2	32385.1	0	258310	3065.35	0	5.70817e+06	6.64767e+06	334282	1.01147e+06	284389	8.20975e+06	583248	179886	120920	592320	474718	6.10163e+06	393386	302278	147613	702738	3.84057e+06	159305	132955	0	0	0	0	6869.26	32151	0	39593.9	16349.2	64198.7	3.9889e+07	1.6269e+06	1.17247e+06	1.26568e+06	578495	2.42464e+06	530591	35274.5	374402	605389	140345	862208
1056.64	0	37587.5	18976.7	0	11585	460707	8030.14	15723.4	7.14973e+06	1.49526e+07	1.04893e+06	1.19756e+06	329535	1.25035e+07	1.13675e+06	277777	178467	969678	689951	1.25691e+07	903598	291154	539126	614295	594283	430754	98677.6	14491.4	0	3234.45	0	0	5500.83	5394.72	0	16115.8	217067	8.49539e+06	5.28968e+06	2.88975e+06	1.81707e+06	1.7637e+06	4.16686e+06	1.0113e+06	328976	1.27998e+06	1.72151e+06	1.02113e+06	519708
550.266	0	16560.4	2.26421e+06	16038.1	379336	61030.2	94172.5	416358	150412	161409	362818	104496	124959	416317	252765	238445	230029	236682	165014	343169	82456.1	265013	269179	471306	185302	662108	257366	330127	36677.9	198110	105644	1.48459e+06	10661.4	2.93527e+06	312070	748669	896336	107697	128383	103780	164231	222115	50652.7	137289	617114	462351	685407	87567.5	236399
284.09	0	8315.57	3492.75	0	0	14851.3	16839.6	18096.5	11074.5	0	2774.18	3420.34	19220.6	2458.55	2043.48	1660.51	12481.5	0	2382.46	3154.96	6557.34	0	0	2680.22	9879.05	1655.3	419986	895730	5769.36	3741.1	0	6832.48	5024.97	4974.27	0	8846.22	3691.94	2331.01	2548.02	14377.3	11260.2	0	2604.1	69733.9	0	20047.8	0	0	2129.89
331.094	0	0	7346.04	0	48185.9	101554	13507.1	2583.8	185672	20132.4	56703.8	19681.3	45906.7	58124.2	175428	30783.5	254887	15369.8	228133	186687	251328	23896.2	152239	14755	17010.1	18943.2	2.80334e+07	3430.13	0	38546.4	38331.4	59559.4	6864.02	87672.2	10956.9	0	4469.74	5476.27	2876.38	24248.7	28673.6	23482.6	33854.5	5054.83	1584.27	12808.1	5804.36	24727.2	33706.5
340.106	0	0	24161.2	13212.6	22383.6	87261.3	0	57338.4	101963	26235.1	194951	96699.6	100987	30247.7	240996	182165	303564	130578	123761	62886.6	164429	310547	192906	39070.7	28575.6	264899	4.75565e+07	1.50161e+06	0	37840.9	47578.7	47465.8	24998.5	51989.4	135790	0	320063	57722.2	26797.8	216635	153572	254893	38016.1	85011.1	177798	209691	45502	252111	189657
356.149	0	3835.51	581807	8552.33	167204	208898	21350.1	92850.5	658456	2.66397e+06	185749	762213	467116	2.36185e+06	173883	527993	120246	289844	691866	2.14447e+06	652004	185578	584294	243982	3.27942e+06	90837.1	5.19395e+07	182207	15295.2	0	8916.44	481006	9223.21	234934	215681	42158.8	225043	2.35301e+06	550160	642997	577964	263119	2.04944e+06	296346	122027	520110	558271	263414	670081
388.086	0	0	0	0	0	4029.68	5007.48	0	32453.8	164293	5053.32	41476.4	32516.6	148590	18635	7184.21	6706.71	12386.1	23809.1	144200	69939.8	18841.1	43194.7	15558.1	234913	6564.7	3.70117e+07	0	16172	0	0	0	0	54426.8	0	6077.91	0	87702	12942.8	27372	54077.8	15160.6	111980	9145.75	0	9396.74	0	0	3917.89
416.081	0	0	0	0	59670.7	0	0	0	8568.04	13005.2	0	3146.26	6555.91	12236.2	10369.7	21514.3	0	0	4106.6	13330.5	6862.8	0	0	3065.37	17071.4	4539.77	4.85978e+07	15582.2	0	66913.3	0	0	0	61931.1	0	0	0	5971	0	28939.4	9859.57	0	0	0	0	0	5632.59	0	0
607.251	0	3703.53	282408	21603.1	61126.8	55807.6	0	356586	162900	21082	195582	113061	47873.5	33476.2	44343.8	3.56209e+06	205513	113873	94735.2	16363.2	722845	557118	120525	88707.3	25372.8	65367.4	3.77934e+07	30320.5	11660.4	40567	13362.2	681521	0	183678	95661.1	0	652982	14288.7	67649.1	137276	230458	225690	31517.3	556919	302606	196294	123977	144223	106815
611.279	0	4178.67	31510.5	19944.4	164128	315587	27083.3	175597	244098	260764	75928.8	291520	155894	302543	341397	333843	183852	210945	280543	257184	348966	313256	296015	455747	189518	184869	3.6046e+07	69021.3	30987.2	32881.7	13073.3	70002.1	14753.1	138499	86648.9	18019.2	234351	131824	357378	292851	318927	289974	248364	245993	135805	270554	330840	280303	238456
620.329	0	2450.21	21183.2	0	11927.2	119318	0	128977	178154	37925.6	90399.4	32060.1	134709	50414.3	41136.6	46322.9	33646.9	301962	142847	130276	47847.3	21331.6	23709.4	97478.6	95901.8	70526.8	4.6551e+07	303583	4933.21	9426.11	10320	20860.6	8896.53	8607.45	6584.9	0	275150	97142.5	438568	45944.4	101063	725909	119723	113988	40284.1	122831	146491	42476.1	103311
658.286	0	8817.34	34494	0	9472.53	238914	0	851311	430612	309609	516783	403592	853811	617620	303226	360529	1.14381e+06	400282	470728	344909	499835	1.4478e+06	864824	898362	297886	1.47044e+06	6.05358e+07	9026.44	0	0	0	139542	0	23932.6	481414	12168.6	2.36731e+06	315622	288891	211026	419255	529741	168204	538811	1.92973e+06	1.71525e+06	3.41879e+06	274548	486312
663.241	0	0	9734.74	0	0	0	15747.7	8537.72	0	37747.3	12234.4	28284.8	53373.7	8916.15	0	25019	0	7772.97	39351.1	34789	16131.8	0	25381.6	11057.3	12486.1	0	1.26871e+08	17209	0	13366.1	0	0	0	59769.4	10578.8	0	18325.3	6380.05	7874.06	4222.66	8045.47	5244.46	18846.6	14256.7	83050.4	20270.3	13065.7	8527.18	0
664.245	0	0	25579.5	8598.83	29671.3	0	0	11164.7	0	4282.05	22995.9	6124.64	6183.16	19142.6	15762.4	89595.7	13071.4	4674.6	27934.8	0	26278.4	51572.2	7406.41	18253.3	0	14488.5	4.89442e+07	34566.7	4347.07	0	0	0	0	26397.1	15778.4	0	65820.1	3494.95	6645.67	9786.78	8729.81	22762.6	7372.97	10385.3	58415.4	61192.1	92863.3	38238.5	20312.3
695.179	0	0	94833.6	0	0	0	0	0	0	0	5448.9	0	0	0	0	0	0	0	19153.2	0	0	0	0	0	0	0	2.693e+07	0	0	0	0	31515.8	0	0	0	0	0	3153.43	0	0	0	6360.36	2366.51	0	0	0	0	12382.9	0
195.532	0	7472.13	99062.6	0	110728	0	0	6299	0	0	0	0	0	0	0	0	0	0	0	0	0	5497.37	0	0	0	0	0	1.39466e+08	0	49201.9	0	167942	0	236208	0	0	7020.46	5563.82	0	0	0	0	0	0	0	0	0	0	0
228.561	0	0	0	0	173080	7891.22	12188.8	11029.2	29301.7	5624.51	0	8765.86	0	26959.2	0	0	0	0	0	164598	16005.8	0	55649.2	12155.1	0	8422.98	1.18756e+06	2.34007e+06	4424.67	3379.77	0	0	0	145222	15552.4	21666.2	24254.2	12696.4	0	3623.07	3930.39	6518.39	2991.7	9732.76	9660.68	0	0	9900.9	7455.01
228.56	0	0	0	0	51149.6	7891.22	12188.8	11029.2	29301.7	5624.51	0	8765.86	0	26959.2	0	0	0	0	0	0	16005.8	5130.99	55649.2	12155.1	0	8422.98	1.18756e+06	4.76351e+07	4424.67	3379.77	0	0	0	92564.7	15552.4	6529.94	24254.2	12696.4	0	3623.07	3930.39	6518.39	2991.7	9732.76	9660.68	0	0	9900.9	7455.01
264.066	0	0	17070.7	37330.2	294678	81791.9	4537.95	123861	197320	136238	84861.7	58395.4	52260.9	135689	46652.4	320624	71564.4	24758.2	96458.5	80727.8	822772	70906.7	589106	46894.6	76827.8	241459	5756.75	1.25292e+08	33143.5	7524.08	27757.2	34501.8	27933.4	234612	141444	0	97382.9	270443	10637.7	23330.1	42639.9	37777	16216.3	170732	515714	46245.6	17408.7	10368.4	21663.3
277.574	0	0	10503.2	0	137563	6521.65	30553	9421.18	27888.1	20384.4	34438.7	17207.3	24776	22971.6	28531.5	5576.03	35169	40605.8	22516.4	41146.3	9168.83	31264.2	31830.3	46846.5	24019.8	8995.63	0	5.1839e+07	0	0	0	0	0	423452	81807.5	71844.6	95987.1	41895.6	102431	39867.3	60947	125130	18552.7	36293.1	86271.2	98769.7	51061.7	58962.7	117299
277.574	0	0	37382.8	0	168119	4041.05	0	7347.98	0	6357.42	8576.21	5575.81	0	11462.3	5363.34	0	0	0	0	0	6717.27	0	0	0	0	0	0	9.06775e+07	115566	9360.01	0	128038	0	482988	51564.1	0	64312.1	0	0	0	0	0	0	6792.59	0	0	5888.49	0	7100.48
285.561	0	0	0	0	0	9297.11	0	9291.38	52136.4	39834	9311.8	8360.53	10962.7	12507.7	24291.6	0	42651.4	21446.5	19906.9	31791.4	17015.9	7146.98	11461.1	36517.6	10347.3	34763	0	8.36375e+07	0	10379.6	0	0	0	0	97157.7	0	65322.6	10180.2	64120.7	60839.5	15885.8	56133.2	13909.8	11393.6	63158.8	60011.5	124332	102935	82831.6
285.559	0	0	0	0	0	0	0	0	0	6479.87	0	0	0	12507.7	0	0	0	0	0	7717.5	17015.9	0	11461.1	0	10347.3	0	0	1.39355e+07	10734.4	0	0	37308.7	0	0	0	0	0	0	5664.14	0	0	0	7092.93	2386.94	0	10479.5	0	0	0
301.555	0	0	0	0	0	0	0	0	0	0	0	0	0	0	0	0	0	0	0	0	0	0	0	0	0	0	0	7.12275e+07	0	0	6687	0	0	0	0	0	0	0	0	0	0	0	0	0	0	0	0	0	0
308.628	0	3008.32	45882.6	0	0	7061.85	1548.36	18365.4	78675.2	362106	32337	33124.3	38948.5	266479	73692.5	49212.4	36918.4	42022	111638	192430	77011.6	58661.4	46438.2	25192.1	219484	7657.44	0	4.76104e+07	27099.1	0	5803.63	21446	0	33183.6	39286.3	0	56584	268170	65243.9	261708	242531	213986	208511	112046	31447.6	119572	126851	280966	88036
374.06	0	3411.93	34946.3	0	11163	4119.11	5667.26	15554.5	0	16899.2	10333.9	0	4403.2	0	6503.94	0	0	14197.8	0	10836.8	8356.23	9077.12	5599.95	8203.18	31493.4	7676.39	0	1.37819e+06	0	8832.08	8079.13	8153.65	0	10718.3	4278.64	7121.7	0	0	14895.5	13322.2	29528.5	0	4447.42	16422.2	114379	27770.1	14893.1	7228.35	0
374.06	0	3411.93	34946.3	0	0	4119.11	4566.36	15554.5	0	16899.2	10333.9	0	4403.2	0	0	5911.27	0	14197.8	0	10836.8	8356.23	0	5599.95	0	31493.4	7676.39	0	547876	0	8832.08	8079.13	6862.04	0	0	4278.64	7121.7	0	0	14895.5	13322.2	29528.5	0	4447.42	0	114379	27770.1	14893.1	7228.35	0
375.601	0	0	0	0	0	0	0	0	0	0	0	0	0	0	0	0	0	0	0	0	0	0	12065.8	0	0	0	0	1.30969e+08	0	0	0	0	20885.2	0	0	0	0	0	0	0	0	0	0	0	0	0	0	0	0
375.599	0	0	0	0	0	0	0	0	0	0	0	0	0	8734.34	0	0	0	0	0	0	0	0	12065.8	0	0	0	0	2.46529e+08	0	0	0	0	0	0	0	0	0	0	0	0	0	0	0	0	0	0	34715.8	0	0
376.1	0	2859.23	63580.6	92648.8	350374	3764.14	0	112277	5120.5	14695.2	31019	31780.5	3364.11	6284.3	0	1.27283e+06	70918.8	15604.3	20148.4	21078.2	639854	71393.3	13734.5	22936.1	3530.35	5767.8	142174	6.92813e+07	36809.8	0	68901.8	59778.5	143211	250652	111664	0	1.15964e+06	4510.33	17267.3	15878.8	25728.1	48409.4	3414.64	160574	384557	95815.6	41624.8	135703	11112.4
422.078	0	0	0	0	20910.9	0	43716.5	0	0	0	0	0	0	0	0	0	0	0	0	0	0	0	15976	0	0	12343.4	3015.17	3.40735e+07	0	0	3149.51	10708.2	0	16810.4	0	90315.3	0	2139.54	0	0	0	0	0	0	0	0	0	7865.09	0
470.227	0	6879.99	22963.7	95708.7	1.00683e+06	392175	8107.41	1.2447e+06	2.28541e+06	2.0541e+06	315026	197883	148346	4.54279e+06	58873.6	47103.6	23765.4	230076	458040	2.24683e+06	149089	111289	144884	426115	5.61632e+06	76508	408861	5.1525e+06	27302.3	29462.8	91751	35262	22368.4	2.07845e+06	58753.4	0	6.2224e+06	5.06224e+06	2.70741e+06	234686	535240	545030	2.85558e+06	561182	180554	2.3207e+06	1.77153e+06	67758.8	564043
479.24	0	4325.04	7441.34	62056.4	204079	5979.51	74148.7	7044.29	188081	119951	12167.4	18466.9	12727.6	195160	40283.4	7845.88	8412.15	42148	38108	118539	22441.9	7506.91	19614.7	20280.5	221287	9771.14	29154.9	4.90057e+06	12610	26133.2	10364.4	34112.5	234167	55581.7	7241.38	50618.3	35325.4	120601	88325.2	22723.3	34365.3	32306.3	72078.9	78896.9	30617.5	72217.8	104517	20315.7	9940.42
494.64	0	0	0	0	0	0	0	0	0	0	0	0	0	0	0	0	0	0	0	0	0	0	0	0	0	0	12314.6	2.48327e+08	0	0	0	0	0	0	0	0	0	0	0	34616.8	0	0	0	0	0	0	0	0	0
501.649	0	0	0	0	21989.7	0	0	0	0	0	0	0	0	0	0	0	0	0	0	0	0	0	0	0	0	0	0	2.40805e+07	0	0	0	0	0	0	0	0	0	0	0	0	0	0	0	0	0	0	0	0	0
514.214	0	67033	75155.1	3691.44	991671	215165	5651.21	327671	124732	94125	139478	33402	130462	129545	19590	8826.77	9358.89	113785	195810	132188	130262	31894.1	77693.6	72184.8	289366	101900	4665.97	5.41111e+07	0	14144.6	19691.5	40771.8	0	1.56606e+06	367384	3738.39	1.09734e+06	180896	156800	31697.5	56589.4	197028	95924.8	172079	529675	253916	345369	109727	117677
518.249	0	37113.3	346494	9744.59	1.36918e+06	1.32271e+06	33234	1.89364e+06	3.70567e+06	3.69402e+06	1.03497e+06	4.00611e+06	1.83104e+06	4.36932e+06	3.16506e+06	3.51118e+06	1.19097e+06	1.52525e+06	3.74986e+06	4.38183e+06	1.65485e+06	3.07067e+06	1.82248e+06	3.5919e+06	4.70279e+06	2.68244e+06	10558.1	3.27945e+07	29525.1	194060	22954.2	590093	0	3.28729e+06	758594	117393	7.65401e+06	2.98459e+07	1.89323e+06	4.56075e+06	5.48378e+06	3.75171e+06	4.66708e+06	7.25079e+06	1.03303e+06	2.12082e+06	1.04391e+07	5.94144e+06	9.49032e+06
530.088	0	6375.17	22828.6	0	51396.1	67171.1	83854.5	19163.7	71436.9	139337	62126.8	40710.1	121476	90449.3	91374.3	52045.6	74066.4	122319	88764	129301	71469.1	43631.4	118971	75032.5	79248.6	33503.4	1047.79	2.2096e+07	11139.4	0	5726.06	63039.3	0	317789	48455	117316	45833.9	85376.1	78203.3	86929.9	82208.8	52621.8	33512.2	45097.4	6957.92	21655	32658.8	44747.5	26933.3
549.209	0	63389.3	25534	0	18901.5	32949.1	0	26285.6	79909.8	137899	51621.3	75156	51983.8	49895.2	65678.2	136950	65444.9	78059.4	86277.9	68303.1	64503	62651.3	12021.5	130977	137927	37155.6	76967.8	4.15233e+07	25595.5	352045	0	37008.6	0	45383.5	149372	0	59160.9	571290	32842.1	48589.4	152098	186482	231029	233807	38809.6	24546.5	82870	35511.9	37034
570.113	0	0	0	0	17005	73473.9	36915.9	66905.2	197085	112696	167522	117532	140864	104445	103820	34484.5	134069	131430	101702	95926	41946	166207	130492	80514.5	69766.8	120688	0	2.71529e+07	0	0	0	15885	0	0	115448	18057	82071.3	44891.5	146649	153913	113776	96950.8	34532.7	60838.4	94208.3	73257.6	92438.6	130980	188399
570.11	0	0	0	0	163114	0	131653	0	0	5080.9	0	0	0	0	0	0	0	0	0	0	0	0	0	0	0	0	0	5.65263e+07	0	15795.4	0	20461.5	0	97032.1	0	0	0	0	0	0	0	0	0	0	0	0	0	0	0
579.672	0	0	0	0	46184.5	0	0	0	0	0	0	0	0	0	0	0	0	0	0	0	0	0	0	0	0	0	0	5.80286e+07	0	0	0	0	0	31805.3	0	0	0	0	0	0	0	0	0	0	0	0	0	0	0
589.209	0	0	2265.55	0	0	4192.58	0	7695.85	2382.47	15655.1	2190.79	5662.85	3965.16	46672.3	0	0	0	3804.36	7838.01	7164.17	7780.05	5517.01	0	15267.4	21076.1	4365.68	0	6.42739e+08	0	15149.7	0	8684.09	0	39902.1	105296	11097.2	27005.3	4305.06	6466.39	0	0	4615.87	5956.16	4995.53	55266.3	26900.5	38831	8740.25	4429.95
590.214	0	7413.63	52431.2	0	17105.2	13089.7	0	53956.2	18789.1	15381.5	19884.8	13427.4	18877.6	47725	12636.9	6190.49	12300.9	18540.7	22633.1	16440.9	4415.11	14418.3	15866.7	26373	11286.8	12471.2	889.922	2.52333e+08	0	50216	1859.39	29043	0	48105.3	33657.8	23750.9	109304	8989.47	26607.1	16075	33343.6	29419	5177.92	60074.5	82531.8	85733.6	74938.1	14719.1	11666.6
591.215	0	0	7624.83	0	14061.3	8096.3	16769.1	41915.2	8735.04	0	28778	9159.94	7888.46	7739.68	10739.6	2832.57	37561.3	19084.2	16286.9	5449.66	22418.3	6939.04	37399.1	11723.6	4697.88	48650.6	0	5.29927e+07	0	69881	13735.7	5802.93	0	49690.3	119689	0	45420.6	11451	16206	57353.7	41651.7	37210.2	3195.22	13896.6	50257.1	36468.6	35394.7	38045	121086
598.335	0	13621.5	10804.5	18541.9	75983.7	15792.3	57986.6	5884.18	21932.2	9355.5	15970.1	128376	20836.5	14036	12272.5	102495	25695.2	35870.6	25708.6	2963.01	62248.7	0	8865.79	16930.1	6573.81	15334.9	207976	5.58806e+06	43424	8292.24	16128.5	41226.5	4022.69	116371	2252.25	4406.56	27063.1	4803.96	5959.65	4865.22	7798.11	33099.8	11710.6	94970.9	84665.5	21319	35807.8	22422	39039.8
598.333	0	15645.3	10804.5	18541.9	12653.8	5977.71	0	0	4181.64	9355.5	0	0	5126.23	9583.6	5071.19	1165.99	15025.3	17548.4	0	0	12613.5	0	5294.03	10296	4001.27	5317.55	207976	2.81767e+07	43424	0	16128.5	5309.5	4022.69	105625	0	4406.56	0	4803.96	7363.42	4865.22	0	0	6355.25	6760.05	5931.26	0	0	0	0
612.678	0	0	0	0	37915.3	0	0	0	0	0	0	0	0	0	0	0	0	0	0	0	0	0	11563.8	0	0	0	0	3.82921e+07	0	0	0	0	0	0	0	0	0	0	0	0	0	0	0	0	0	0	0	0	0
621.196	0	2037.48	1177.11	0	0	4838.26	0	0	0	28822.2	2101.58	0	0	4519.74	0	0	0	0	0	0	0	0	0	9764.65	0	0	0	4.76089e+07	0	0	26893.5	0	0	0	0	0	0	29884.3	0	0	5709.69	0	0	0	0	0	0	0	0
750.19	0	0	5133.47	0	0	0	0	0	0	0	0	0	15055.8	0	0	0	0	0	0	0	0	0	0	0	0	0	0	2.97991e+07	0	0	0	0	0	15403.7	0	0	0	0	0	0	0	0	0	0	0	0	0	8186.27	5250.71
755.23	0	3230.71	0	0	26389.2	0	0	0	0	0	0	0	0	11972.3	0	0	0	0	0	0	0	2590.54	0	0	0	0	0	1.11162e+08	4848.96	0	0	0	0	17187.2	3785.37	0	4594.42	0	0	0	0	0	0	8068.15	0	0	0	0	0
755.733	0	0	0	0	0	0	0	0	0	6078.25	0	0	0	0	0	0	0	0	0	0	0	7837.25	0	0	0	0	0	9.66816e+07	0	0	0	0	14758.2	0	0	0	0	0	0	0	0	0	0	0	0	0	0	0	0
765.156	0	0	110549	0	0	0	0	0	0	43179.4	0	25481.4	0	86448.6	0	5642.16	0	0	0	0	0	0	0	0	36464.3	0	0	1.69229e+08	6307.15	0	0	73791	0	0	0	0	0	0	0	38418.3	0	27702.2	61295.1	0	0	0	33799.3	0	0
788.14	0	0	0	0	0	0	0	0	0	0	0	0	0	0	0	0	0	0	0	0	0	0	0	0	0	0	0	3.61479e+07	0	0	0	0	0	0	0	0	0	0	0	0	0	0	0	0	0	0	0	0	0
865.591	0	0	0	47683.7	0	96015.8	0	253641	668340	632744	203374	629086	408018	1.21609e+06	706933	626500	187455	565671	591707	732512	416416	395171	449803	529076	782528	248264	0	3.22403e+07	126575	52815.4	26075.1	13395.7	68140.1	0	0	0	409701	1.94641e+06	433202	782597	1.04468e+06	689467	1.1213e+06	728096	271955	596192	1.28136e+06	606244	1.24263e+06
877.488	0	0	39427	20635.1	0	7135.92	8788.58	0	109024	490807	26727.7	12001.7	20167.1	500220	49493.5	27681.4	90095.4	25787.8	26995.4	225784	12391.2	34737	35791.3	73113.5	205536	29971.7	0	2.1024e+08	0	14367.7	12828.5	14913.3	18767.7	93981.7	0	0	35302.3	542623	56478.6	37526.3	93571.9	116881	395908	47473.7	113579	70007.2	93624	75237.1	18253.7
878.491	0	0	0	29840.6	0	42007.4	6919.57	36294.2	89522.8	255359	133016	81093.5	44384.7	272043	223990	73134.2	50192.3	35210.1	35751.3	119346	23769.6	89522.3	22583.7	279975	122045	46076.3	0	1.19397e+08	0	0	0	12209.4	0	17082.5	12855.4	0	225720	243703	142867	254349	267355	256584	165250	221676	525808	380625	305756	256875	98270.3
879.496	0	0	26796.1	33671.6	77128	20626.1	12298.7	21686.3	32843.9	310149	95264.6	50694.8	27970.2	153527	146224	24385.7	22681.3	42891.9	49605.4	145148	15160.7	43560.4	15465.6	134944	182108	8745.78	0	3.95621e+07	0	10327.3	11527.8	13080.4	25633.7	468147	0	21537.6	76784.7	25834.7	103251	127694	220994	159361	13218.5	204321	293180	199961	222670	234580	32424.8
880.206	0	3544.18	0	0	6098.43	0	0	0	0	1965.53	0	0	0	0	0	9314.69	0	0	0	0	5771.69	0	0	0	0	0	0	3.6387e+07	0	0	0	0	0	0	0	0	0	8006.34	0	0	0	0	0	0	0	0	0	0	26258.4
899.469	0	0	0	0	34071.9	39513.5	8950.58	30463.9	873940	387346	15951.2	19309.7	21565.3	1.17915e+06	101703	4259.49	18730.5	9178.21	63991.4	714573	156305	6632.11	36341.4	52473.9	634267	9451.83	0	9.9736e+07	0	0	0	0	0	67107.6	0	7999.1	825515	290732	143050	35226.9	163646	354473	136247	577804	4833.43	533818	512573	6016.23	6051.6
900.472	0	0	0	0	24503.7	3940.62	8463.03	7586.22	450315	221535	33240.7	0	0	925890	54326.7	16907.7	0	7803.5	16414.1	318550	106764	0	17013.1	21789.8	350887	0	3777.75	5.79846e+07	12545.8	0	0	0	0	58034.1	0	8880.45	480988	98401.9	90958.3	19601.8	59606.5	137918	57881.7	351115	0	303530	312895	10502.1	0
902.283	0	0	0	0	0	2698.1	0	15363.1	0	0	3609.49	0	0	0	0	0	6095.88	0	0	0	1944.93	15593.1	0	0	0	0	2930.38	3.10829e+07	0	0	0	65489.5	0	0	0	0	55684.5	0	10409.7	0	0	11441.8	0	6347.17	32754.6	68275.1	86240.8	0	0
902.783	0	0	0	0	0	0	18801.9	0	0	0	0	0	0	0	0	0	0	0	0	0	0	0	15534.3	0	0	0	0	3.79399e+07	0	0	0	0	0	0	0	0	0	0	0	1064.56	0	0	0	0	0	0	0	0	0
903.289	0	0	0	0	53000.4	251582	0	286729	1.39812e+06	720615	956340	835192	508325	1.04259e+06	1.05622e+06	1.19018e+06	1.033e+06	935708	1.22113e+06	760781	227512	1.13552e+06	906949	1.50276e+06	838863	349626	0	2.36512e+07	0	0	0	0	0	0	1.3944e+06	0	810173	1.19597e+06	1.77593e+06	1.6012e+06	1.87222e+06	1.62952e+06	560835	1.29709e+06	1.70115e+06	1.46782e+06	1.6851e+06	1.61126e+06	978310
941.466	0	0	0	0	0	0	0	17288.8	80898.6	58441.2	9126.38	20035.2	13396	41293.1	35579.7	14317	13178.2	1936.9	32394.9	29839.8	16818.6	22312.2	16508.1	76547.6	106181	18945.9	0	2.91545e+07	0	0	0	0	0	48050.7	63635.3	6463.84	31689.6	25600.1	51662.9	30458.4	66602.6	31577.5	18456.3	0	0	5309.07	6360.01	10175.9	0
1002.23	0	1288.6	0	0	0	0	0	0	0	0	5169.88	0	0	0	0	0	0	0	0	0	0	0	0	0	0	0	0	3.61666e+07	0	0	0	0	0	0	0	0	0	0	8980.71	0	0	0	0	0	0	10910.6	0	0	0
1003.24	0	0	0	0	0	0	0	0	0	0	0	0	0	0	0	0	0	0	0	0	0	0	0	0	0	0	0	1.97387e+07	0	0	0	0	0	0	0	0	0	0	0	0	12076.8	0	0	0	0	0	0	0	0
1337.71	0	0	0	0	0	0	0	0	54616.7	153510	0	0	0	426934	0	0	0	0	0	150428	0	0	0	0	153433	0	0	2.92257e+07	0	0	0	0	0	0	0	0	0	117325	90092.9	0	0	0	55686.5	0	0	0	0	0	0
266.248	0	6259.16	10969.2	0	0	3786.59	0	0	0	7934.5	0	0	0	0	0	0	0	0	0	0	0	0	0	0	0	7676.35	14375.9	6978.08	5.67496e+06	0	28349.8	0	20260.8	0	0	14218.2	0	0	0	0	0	10998.8	0	9663.1	0	0	6753.72	8580.04	0
268.283	0	0	0	0	0	6013.36	35884.8	0	0	0	0	0	0	0	0	0	0	0	130307	0	0	0	0	0	0	0	0	0	3.36906e+07	102403	34953.7	0	0	0	0	0	0	0	0	38797.2	0	0	0	24774.4	0	0	0	0	0
331.267	0	0	0	0	0	0	0	0	0	0	0	0	0	0	0	0	0	0	0	0	7911.75	9107.17	10534.1	0	0	11544.8	4382.76	0	6.20864e+06	6381.77	101384	0	7458.44	0	6247.9	0	0	0	0	0	0	0	0	0	0	0	0	0	0
345.332	0	1771.74	12641.2	0	0	0	0	0	0	27591.4	0	0	0	0	0	4204.85	4947.77	0	49288	0	8715.08	2826.7	0	0	0	0	0	611933	4.12921e+07	74357.6	0	3244.09	0	0	0	39321	0	0	0	0	0	0	0	0	5677.59	0	0	0	0
358.347	0	0	5623.84	0	0	24196.6	40325.6	74224.4	0	0	5575.1	0	0	0	0	0	12121.4	0	75398.6	0	6811.82	20627.9	0	0	0	21947.1	0	82526.9	5.17515e+07	224770	0	0	0	4857.26	0	81258.3	8456.92	0	0	0	0	0	0	5874.4	83720.3	0	0	2138.34	0
412.207	0	7201.24	16344.6	96385.7	9299.67	2947.44	997061	0	0	0	0	0	0	0	0	0	0	0	0	0	0	0	0	0	0	0	8050.14	0	2.86412e+06	38988.7	0	57497.8	228829	35654.7	5486.13	1.19247e+06	4991.31	5818	0	0	0	0	0	0	0	0	0	0	0
412.206	0	7168.82	45318.2	96385.7	30175.6	2703.39	997061	36421.7	0	0	813.757	0	2981.05	6023.1	10157.7	0	0	0	0	0	0	6759.48	1844.64	2833.28	0	0	8050.14	0	431030	36578.3	147760	57497.8	228829	132184	5486.13	2.62509e+06	52234	5818	0	60084.2	109970	18019.5	0	4934.1	16961.5	85174.6	14911.6	3365.5	13414.1
991.671	0	37640.8	243471	33539.1	0	0	2.27594e+06	0	14055.2	0	0	0	12784.8	0	0	0	0	0	0	0	0	0	0	227295	11339.8	0	403024	14123.7	3.65877e+07	102609	0	422986	111397	0	0	0	0	0	0	12908.4	0	0	0	0	0	0	0	0	0
992.673	0	33479.5	69097.9	0	0	0	1.23581e+06	0	0	0	0	0	0	0	0	0	0	0	0	0	0	0	0	41353.8	19205.6	0	229962	11297.7	2.02864e+07	71906.4	0	234825	20556.1	0	0	0	0	0	0	0	0	0	0	0	0	0	0	0	0
429.338	0	59083.6	186700	0	0	0	0	6417.85	0	0	0	0	0	0	0	0	7196.13	4756.01	0	0	0	6525.63	11668.3	0	0	18422.1	0	25270.8	46523.5	716919	90977.4	390606	0	0	0	0	10548.8	0	5299.74	0	0	10631.6	0	0	11997.7	0	0	0	8762.78
429.338	0	59083.6	186700	0	0	0	0	6417.85	0	0	0	0	0	0	0	0	10704.1	4756.01	0	0	0	11491.5	11668.3	0	0	22879.8	0	25270.8	46523.5	1.10847e+06	138476	390606	14238.5	0	0	0	10548.8	0	5299.74	0	0	10631.6	0	0	11997.7	0	0	0	18190.8
452.336	0	0	6.95389e+06	4645.29	0	0	0	17465	9280.35	13307.2	36180.5	6889.62	18918.5	37950.5	70413.1	8562.67	64458.3	43110.3	149836	11856.9	10026.1	28585.6	38857.6	61682	19788.8	7930.53	62187.4	0	26680.5	1.20214e+08	3830.02	7.34584e+06	0	0	7948.09	0	267515	67017.3	0	80800.4	112749	115089	17950.6	7536.9	0	133436	40897.7	0	0
477.358	0	51248.8	235157	0	0	0	0	0	0	0	0	0	0	0	0	0	0	0	17697.5	0	11799.8	0	0	0	0	0	0	7830.67	6642.7	912288	103445	112576	0	0	0	0	0	6825.22	0	0	0	0	0	0	0	0	0	0	0
477.357	0	51248.8	679487	14314.7	0	0	0	0	0	0	0	0	0	0	0	0	0	0	17697.5	0	11799.8	0	0	0	0	0	0	7830.67	6642.7	783110	103445	476705	0	0	0	0	0	6825.22	0	0	0	0	0	0	0	0	0	0	0
477.357	0	51248.8	679487	14314.7	0	0	0	0	0	0	0	0	0	0	0	0	0	0	17697.5	0	11799.8	0	0	0	0	0	0	7830.67	6642.7	442392	103445	476705	0	0	0	0	0	6825.22	0	0	0	0	0	0	0	0	0	0	0
544.331	0	0	312855	12622.4	0	0	27858.9	1.11774e+06	1.08632e+06	1.24641e+06	1.27845e+06	0	562647	0	0	0	0	0	0	0	0	0	0	0	0	0	218699	133909	6446.43	8.55338e+06	3176.73	151593	8307.79	0	0	0	0	0	0	0	0	0	0	0	0	0	0	0	0
815.602	0	0	0	0	0	0	0	76923.8	0	0	108563	0	63680.9	0	0	84333	0	38243.6	26582.7	0	74547.4	15148.4	122984	0	0	10232.8	12492.3	0	55677.6	2.2237e+07	0	0	0	35727.1	53181.5	0	1.56858e+06	17616.3	15577.7	151380	662518	499306	0	877574	503225	333733	185377	572191	183184
834.608	0	0	0	0	0	29804	0	62365.1	597978	500930	102005	254165	142136	1.27711e+06	860705	220222	32847.6	111978	674012	484708	137730	47967	742840	3.00551e+06	424108	213715	0	0	0	2.58158e+07	0	0	0	0	871655	0	0	1.04501e+06	0	16900.5	30029.7	45852.3	7728.99	0	0	18905.1	0	0	0
845.613	0	0	0	0	0	0	0	0	0	0	0	0	0	0	0	0	0	0	0	0	0	0	0	0	0	0	0	0	0	2.76894e+07	0	0	0	186760	14545.8	0	1.26526e+06	0	0	21772.1	106154	332577	0	582891	131347	212089	354554	229966	27604.7
805.434	0	887754	0	10415.6	0	923.754	0	2362.57	0	1957.9	0	0	0	0	0	0	0	0	0	0	7978.53	5813.85	0	0	0	0	3495.01	3935.67	0	8447.77	4.39535e+07	0	0	0	8823.3	7372.74	0	0	4330.93	8500.39	0	0	0	0	0	0	0	0	0
827.414	0	1.87271e+06	0	0	0	0	0	0	0	22448.5	0	4066.31	4201.23	21170.8	0	0	0	0	0	7932.84	0	0	0	0	14544.7	0	0	0	0	0	6.23143e+07	0	0	7452.15	61684.2	0	0	0	0	0	0	0	0	0	0	0	0	0	0
193.544	0	0	6.52966e+06	37585	0	9201.05	0	22102.2	6149.2	21123.3	8729.82	7339.56	0	20413.4	7514.93	73888.9	5809.74	0	6173.61	6073.2	45292.8	15292	8520.58	45767.2	6669.19	7882.36	180609	4667.4	0	5008.47	0	6.90641e+07	177077	8308.55	5296.14	26692.2	155433	44708.6	0	20333.8	37233.5	40951.3	14811.2	109504	124806	75804.9	30859	3058.31	11417.1
200.617	0	0	5.31835e+06	0	0	0	30324.4	0	3541.61	0	6972.85	4907.87	0	0	4508.67	6162.24	5839.75	0	0	0	0	0	0	0	0	3886.37	0	24397.8	4073.5	0	10234.3	8.7299e+07	5741.06	0	18502.9	38014.7	41715.1	18080.1	13826	7924.55	5992.73	7657.67	15431.4	0	7702.71	15868.9	12169.2	12019.2	32389.6
204.183	0	9842.34	34055.5	0	9091.54	9658.94	11783.2	75033	84546.6	140142	44712	62501.9	33734.2	93008.2	62631.5	90920.9	17430.2	26179.8	92808.3	99797.9	25339	28320.8	64698.2	32641.8	122498	24281.5	10960.1	123646	14955.1	7653.36	0	1.12651e+06	28263.4	9611.48	12065.5	12155.7	126558	91476.6	45865.5	82352.5	146648	62743	82417.4	67194.1	23568.4	47156.3	120358	81233.5	35701.5
304.682	0	0	1.65388e+06	0	0	0	0	0	0	0	0	0	0	0	0	0	0	0	0	0	0	0	0	41448	0	0	0	0	14076.4	4405.79	0	3.09156e+07	0	0	0	0	0	0	0	0	0	0	0	0	0	0	0	0	0
314.637	0	4666.11	1.33262e+06	14933.5	13105.5	11166.1	10284.6	15285.4	79264.7	377624	5427.44	36621.8	0	231967	14416.2	19514.8	2974.09	13156.5	68939.5	60988.5	15931.1	3977.83	9789.95	23364.6	119138	14441.9	0	4806.18	0	7720.85	6654.89	755685	33622.8	9537.82	9652.7	0	38215.7	307582	210190	2173.19	11093.4	18220	264899	31960.3	0	34187.8	13444.5	20038.8	9428.24
314.636	0	4666.11	1.33262e+06	6959.32	13105.5	11166.1	10284.6	0	79264.7	377624	6080.11	36621.8	0	231967	13267.3	19514.8	0	26777.9	68939.5	60988.5	15931.1	28282.4	6571.51	23364.6	119138	10390.4	0	9049.23	0	7720.85	6654.89	2.2522e+06	33622.8	9537.82	9652.7	0	20404.8	307582	210190	0	8480.96	18220	264899	25042.5	13570.4	3135.93	13444.5	20038.8	10096.1
314.637	0	4666.11	295652	0	13105.5	11166.1	10284.6	0	79264.7	377624	6080.11	36621.8	0	231967	13267.3	19514.8	0	26777.9	68939.5	60988.5	15931.1	28282.4	6571.51	23364.6	119138	10390.4	0	9049.23	0	7720.85	6654.89	390232	0	9537.82	0	0	20404.8	307582	210190	0	8480.96	18220	264899	25042.5	13570.4	3135.93	13444.5	20038.8	10096.1
378.677	0	0	2.93993e+06	0	12833.1	0	8343.83	0	0	16242.1	0	0	0	14620.7	0	0	0	0	0	0	0	0	0	0	0	0	12286.8	0	54138.5	0	6664.12	3.32763e+07	0	14279.1	0	13572.1	0	0	0	0	0	0	0	0	0	0	0	0	7028.95
404.79	0	0	417099	0	0	0	0	0	0	0	0	0	0	0	0	0	0	0	0	0	0	0	0	0	0	0	0	0	0	0	0	2.52411e+07	0	0	0	0	0	0	0	0	0	0	0	0	0	0	0	0	0
476.326	0	2365.74	397052	232981	0	24712.1	0	122320	0	0	126647	9037.87	58295.8	0	13597.8	45573.9	87696.3	43952.2	59134.4	0	65542.3	116895	98899.2	21060.1	0	192390	9300.19	27259.7	150972	98777.2	8148.22	3.45147e+06	349246	0	49377.2	0	108227	0	0	0	0	0	0	19362.4	144487	0	0	66246	62669.2
508.268	0	0	611467	50114.4	75190.4	17526.1	54069.5	10528.5	23039.2	28626.2	4905.92	6708.07	0	26213.4	0	0	6531.05	18391.5	15334.7	11378.2	4675.49	0	0	0	26638.2	0	0	36820.3	0	0	0	617393	37530.2	19794.1	14737.4	143868	4495.25	10835.5	53887.8	24497.3	13980.8	77987.3	13616.1	11453.9	0	115537	103992	9804.07	7730.21
524.266	0	2900.23	84636.9	11032.1	24226.3	6885.44	31922.1	34163.1	26156.4	29478.2	33382.4	26699	44393	35166.7	21190.7	17831	54055.3	51180.2	46056.7	24786.8	70054.5	31570.2	40798	27145.1	21371.6	32796.9	3429.71	56200	0	0	0	1.19258e+06	13515.3	213763	10264.7	295669	28228.8	16467.3	29489.5	78052.4	112859	51775.4	28120.6	67493.1	9106.09	71116.7	120375	57552.3	13857.8
536.4	0	0	2.61733e+06	0	0	0	0	54232.1	0	0	39350.3	0	0	14988.9	0	0	0	0	10995.1	0	0	0	0	0	0	0	0	0	0	0	0	4.45346e+07	0	0	0	0	16979.1	0	0	0	9060.71	7942.41	0	0	0	0	0	0	0
542.274	0	2877.16	6.85871e+06	10956.4	3443.56	84547.7	102688	70933.8	21254	4011.08	8682.68	20989.6	4219.95	3882.05	41935	9274.43	0	0	17721.9	10426.1	15990.2	45690.2	15634.8	96070.8	17281.2	43414.1	0	0	9777.54	25414.5	74059.6	934508	16653.1	22608.8	0	542957	94881.2	30887.2	0	11332.9	7933.67	4933.32	42481.5	39053.4	33591.6	9238.85	2004.08	35944.3	29522.5
542.273	0	2877.16	6.85871e+06	16533.1	22678.8	131056	105311	103674	21254	49740.5	18954.3	36063	21582.8	26829.5	89251.9	33428.7	6415.58	70243.9	124950	8717.11	41104.9	67750.6	16022.6	96070.8	15319.5	82303.3	0	20796.4	9777.54	35476	203241	1.19323e+08	16653.1	74995.5	2197.74	542957	126848	20728.7	3178.5	1.62543e+06	2.81709e+06	1.94574e+06	42481.5	48607.7	55519.1	163978	203974	50587.6	48316.7
543.739	0	0	2.19744e+06	0	0	0	0	0	0	0	9626.84	0	11747.4	14115.3	0	0	11064.1	14409.1	10656.2	0	0	0	0	0	0	0	0	0	0	0	0	7.81175e+07	0	0	68425.6	22954	10636.3	0	4975.5	9383.81	24735.7	57506.9	0	7441.33	174546	79567.3	59695.2	13433.1	13801.5
543.741	0	0	2.19744e+06	0	0	0	0	4504.82	0	36577	9626.84	0	8194.9	24523.1	0	0	11064.1	14126.2	10656.2	80265.9	0	0	0	0	34153	0	0	0	0	0	0	1.31945e+07	0	103689	68425.6	0	35298.1	132343	4920.43	20484	63246.1	53701.3	0	7441.33	114198	79654.5	56342.2	12841.5	24482.8
546.228	0	9788.32	562143	34440.5	54555	789856	48830.1	3.198e+06	1.13042e+06	525238	747890	282824	1.58325e+06	475038	159220	276476	45974.2	1.20677e+06	403424	701284	964725	138937	615538	490696	1.03222e+06	504995	5507.63	2055.1	20915.3	37636.6	9026.38	2.54938e+07	26631.1	129690	4.41614e+06	46897.7	1.53301e+07	414264	2.84776e+06	913134	990637	1.84623e+06	373543	1.84745e+06	335191	3.18349e+06	5.49691e+06	643264	1.56831e+06
546.247	0	21795.4	7.98462e+06	33334.4	102638	115988	14784.6	149144	877126	1.11482e+06	169309	643835	215768	907109	535936	316653	53445	286926	554636	1.03634e+06	203982	96760.8	163164	577939	1.29131e+06	375192	17929.9	88316.5	7510.43	79429.7	0	5.98725e+06	153888	562026	513944	23884.6	985252	2.13258e+06	916700	850292	1.12722e+06	681770	1.48221e+06	1.34542e+06	101193	449550	673828	797095	1.53972e+06
546.247	0	0	161971	0	5376.45	9805.28	0	80643.4	56529.7	10188	6337.92	5838.08	24617.6	7687.29	6722.07	25459.7	8676.83	37773.6	7844.76	6819.74	17583.5	1038.11	16542.1	27186.8	14847.3	0	0	0	0	0	0	481471	0	11040.9	77758.2	47982.4	232813	10933	48635.1	10114.2	25231.6	28904.7	23759.8	20167.7	81781.5	66749.1	108508	19452.3	11427.4
546.246	0	0	227177	0	5376.45	12874.5	22239.4	8723.95	44197.6	0	8336.14	5838.08	0	7220.72	29645.5	25459.7	43673.2	0	7844.76	0	32274.5	31846.5	16542.1	7041.74	4738.34	0	0	0	0	0	0	3.97723e+06	0	11040.9	15592	47982.4	60639.4	6286.11	19365.3	21416	25231.6	32736.4	5653.27	13931.1	12540.3	13519.5	16979.5	19452.3	0
547.252	0	9193.58	86489.5	27371.2	29780.5	4.06561e+06	16090.1	1.0072e+07	1.58643e+07	1.24058e+07	9.38406e+06	1.8015e+07	8.11428e+06	1.87694e+07	2.43517e+07	2.40614e+07	7.15488e+06	1.18361e+07	2.29554e+07	1.05684e+07	1.17966e+07	1.06416e+07	9.27021e+06	1.68789e+07	1.62467e+07	1.66914e+07	41116.3	149121	70139.2	21158.1	9957.63	1.58889e+06	14174.5	80630.6	3.14064e+06	44435.8	1.88592e+07	1.82811e+07	1.10948e+07	2.22388e+07	2.96828e+07	1.42665e+07	1.18065e+07	2.33822e+07	1.18453e+07	1.08681e+07	1.71081e+07	4.04043e+07	3.18609e+07
547.251	0	6459.3	80793.2	2121.3	19977.9	26077.9	87784.6	0	6239.75	14342	2947.98	4844.43	2253.73	17099.4	7061.09	3878.74	8933.51	4801.09	4855.93	10023.7	81717.2	1278.89	0	5649.66	19625	7291.15	0	109830	4309.43	35046.5	8441.12	549957	33093.8	35280.3	7767.04	21380.6	30225.8	4812.92	3533.67	4532.21	14637.9	25447.7	9946.16	9393.46	5380.71	5137	22209.3	6414.05	13825
551.221	0	5949.21	1.64039e+06	14028.9	18407.7	42949.4	40568	56631.6	170154	96769.3	58759.3	28387.7	49909.5	76857.8	23334.4	239601	32576.2	21633	48278.8	38455.1	47337.9	29418	64011.7	58070.9	64039.6	62696.2	85044.1	56594.5	0	48005.7	16771.4	6.49788e+07	40910	125153	122361	113604	204825	48451.9	53957.7	23937.9	36541.9	54990.1	58776.1	103503	203922	187522	192339	33606.4	52894.8
551.223	0	5949.21	1.65412e+06	0	33526.1	38140.5	40568	56631.6	132989	72610.6	58759.3	59859.5	88546.5	88720.6	23334.4	239601	62586	21633	42294.1	62137.6	226590	96512.7	64011.7	109053	75394.1	73500.1	136511	1.07199e+06	0	48005.7	4480.35	8.05071e+06	40910	94217.6	62576.6	113604	204825	319084	53957.7	23937.9	36541.9	108989	109395	171121	135009	533282	431659	86626.2	69445.8
551.725	0	0	951300	0	0	5245.81	0	14631.1	7245.17	0	14744.7	0	0	7919.87	30471.5	0	0	7307.66	8236.74	0	0	0	14292.2	6632.8	25587.7	0	0	121228	7570.6	0	0	3.26696e+07	0	0	34294.2	0	70968.9	0	6636.08	22654.2	54500	27646.8	0	19370.5	134673	160778	136854	9604.96	0
551.725	0	7472.16	951300	0	0	5245.81	0	14631.1	79100.5	40318.3	14744.7	0	0	7919.87	30471.5	0	0	7307.66	8236.74	32214.4	0	0	14292.2	6632.8	41343.2	9831.51	0	0	0	0	0	4.83211e+06	0	0	34294.2	0	70968.9	204314	6636.08	22654.2	38448.9	29429.5	64269	19370.5	87538.9	160778	136854	0	0
559.303	0	10910.4	7.76112e+06	70823	0	0	23124.3	38199.2	18680.7	8725.07	17046	8831.71	22166	20956.4	61146.4	38057.2	27557.3	20506.8	35025.6	17579.6	60027	18393.1	36122.8	27554.9	0	35965.1	0	0	4875.96	17553.9	56401.5	1.31882e+06	48275	13395.8	0	0	0	10346.9	0	0	8128.82	0	0	9569.05	474538	0	0	0	5937.6
560.243	0	6761.18	1.64608e+06	13003	72434.7	168434	7154.42	435752	142689	198116	285752	331080	411664	279049	355413	233389	823080	422759	85333.6	264439	265860	765984	577011	1.07076e+06	398360	735438	227170	549940	0	31428.6	0	7.79133e+07	0	347217	154094	61720.1	648992	211542	205679	187927	271858	452409	116360	165749	672339	1.11174e+06	896868	437418	514030
564.252	0	651614	3.96707e+06	8096.14	26306.5	4.51127e+06	0	1.16663e+07	2.66838e+06	1.73801e+06	9.33912e+06	1.0611e+06	3.54536e+06	2.77962e+06	1.17502e+06	420686	636722	7.53146e+06	8.3333e+06	2.65779e+06	1.32084e+06	1.07327e+06	3.59714e+06	2.88566e+06	3.01299e+06	759094	9410.17	409874	10329.7	43271.8	29546.9	1.65081e+06	0	448752	3.69431e+06	38651.8	3.3159e+07	1.23501e+06	3.21334e+06	3.28451e+06	5.03777e+06	6.7559e+06	693355	7.11291e+06	1.59184e+07	2.27982e+07	3.43841e+07	4.91003e+06	6.0048e+06
564.253	0	651614	3.96707e+06	8096.14	26306.5	4.51127e+06	7860.64	1.16663e+07	2.66264e+06	1.54877e+06	9.33912e+06	1.0611e+06	3.54536e+06	2.77962e+06	1.17502e+06	420686	636722	7.51687e+06	8.3333e+06	2.65632e+06	1.32084e+06	1.07327e+06	3.59714e+06	2.88566e+06	3.01299e+06	759094	8481.54	409874	4842.33	43271.8	30596	605990	0	448752	2.91388e+06	38651.8	3.31244e+07	1.23501e+06	3.21334e+06	3.27922e+06	5.03777e+06	6.7559e+06	693355	6.27681e+06	1.59184e+07	2.18473e+07	3.43299e+07	4.90083e+06	6.0048e+06
564.254	0	576891	3.96707e+06	8096.14	23943	3.44847e+06	7860.64	9.1654e+06	2.04977e+06	1.35497e+06	7.20856e+06	794729	2.77783e+06	2.15334e+06	885524	423278	499273	5.78077e+06	6.22781e+06	2.0883e+06	1.00318e+06	840613	2.79747e+06	2.22411e+06	2.32248e+06	572718	451652	453389	4842.33	43271.8	30596	6.62484e+07	0	329952	2.24044e+06	38651.8	2.51281e+07	947018	2.46199e+06	2.56046e+06	3.82653e+06	5.23231e+06	515230	4.87395e+06	1.202e+07	1.66273e+07	2.60489e+07	3.79043e+06	4.4951e+06
589.371	0	0	153875	119870	0	0	19292.8	255028	153854	149830	200280	0	26534.8	0	0	0	0	0	0	0	7401.54	0	0	0	0	0	60395.3	26281.5	4003.48	666895	76934.3	9.18644e+06	152333	0	11185.2	0	0	0	0	0	0	0	0	0	0	0	0	0	0
734.569	0	0	0	0	0	0	0	0	15492.1	8942.68	0	0	7222.49	0	37818.8	0	0	0	0	0	0	0	0	0	0	0	5460.85	10705.4	6697.84	0	9531.62	525159	219853	24082.7	0	0	0	35928.2	0	0	0	0	0	0	0	49018.1	0	0	0
734.569	0	0	0	0	0	0	0	0	16803.8	14769.6	6334.73	0	7222.49	0	15785.2	6855.52	0	0	0	0	0	0	0	0	0	0	5460.85	10705.4	10133.9	0	0	3.57457e+06	210476	24082.7	0	24066.1	0	41332.5	5049.92	0	0	0	0	0	0	49018.1	0	0	0
780.873	0	0	1.54551e+07	5201.54	0	6016.59	0	0	30922	0	44424.3	0	0	0	0	0	0	0	0	0	0	0	0	0	0	0	0	0	0	0	0	1.07121e+08	0	0	89108.9	0	0	31165.1	8639.68	0	0	0	0	0	0	0	0	0	28683.5
781.374	0	0	1.5496e+07	0	60955.6	124646	15751.5	437037	1.26868e+06	207464	609129	565070	443815	363267	566480	394140	3.98491e+06	564775	736682	301673	610820	661310	1.78572e+06	1.35655e+06	396381	796833	45931.5	7822.31	0	0	6208.33	9.36725e+07	7501.31	169226	419014	28636.2	562796	149006	371724	1.00827e+06	1.41519e+06	519893	100034	321761	49200	554459	715743	829459	811649
788.357	0	2600.05	4.68028e+06	0	56803.8	0	0	0	31268.2	41546.9	27834.6	18530.8	12048.5	109829	20364.7	20882.4	12538.5	44711	18969.3	84335	14924.6	12748.2	13057	41163	48157.4	13485.7	41264.1	0	0	0	0	3.22933e+07	0	62248.7	190449	34077.2	119825	150860	38331.9	105478	181530	73322.9	25470.9	53375.1	10485.8	68148.5	64556.9	97647.3	111875
788.359	0	0	6.82731e+06	0	78306.1	20339.2	0	9271.99	174893	426571	105523	105034	82284.1	233561	36719.7	55726.3	73968	55273.1	57602.6	259619	19304.7	50675.4	96508.7	258728	204466	11380.1	41264.1	0	0	0	0	3.07279e+07	0	225511	190449	24373.5	265083	435492	213896	118048	354068	77313.8	128936	295436	53881.8	77386.2	522216	247832	390727
788.859	0	0	2.91856e+07	0	0	0	0	0	0	25250.9	0	34396.4	0	0	21661.8	0	0	0	43046.6	0	0	0	14877.4	0	13317	0	0	0	0	0	0	2.75597e+07	0	0	45554.2	0	53855.1	131446	0	39493.5	68880.9	20423	23414	211676	66496.1	0	0	57641.6	305008
789.36	0	0	2.7608e+07	0	62266.8	44627.2	9113.92	50393.8	190903	102635	257505	86823.1	100274	96342.8	573986	1.67423e+06	285571	322379	167393	47903.5	48714	261858	168459	268165	63054.6	94777	6702.12	0	0	0	11078.5	2.90898e+07	0	401760	325670	131213	112048	46957.6	146602	342420	586256	685801	39400.3	241960	282984	293597	373180	393221	228460
789.858	0	0	3.65619e+07	0	0	0	0	0	0	0	0	0	0	0	0	0	16626	0	0	0	0	0	0	43960.2	0	0	0	0	0	0	0	2.57151e+07	0	0	0	0	0	16899.3	0	0	0	0	0	18064	0	0	6526.55	0	99838.8
791.859	0	0	3.70591e+06	0	0	0	0	0	0	0	0	0	0	0	13814.2	0	0	0	14537.7	0	0	0	0	0	0	0	8216.32	0	12193.1	0	0	2.84187e+07	0	0	24709.6	0	0	0	0	0	0	0	0	22446.5	0	44382.7	47690.6	19817.5	0
796.858	0	0	1.47373e+06	0	0	0	0	0	0	0	0	0	0	0	0	0	0	0	0	0	0	0	0	10670.5	0	0	13246.6	0	0	0	0	4.31955e+07	0	0	11572.6	0	0	0	0	0	0	0	0	0	39813.5	17156.4	0	0	0
796.857	0	0	1.47373e+06	0	0	0	0	0	0	0	0	0	0	0	0	0	0	0	0	0	0	0	0	10670.5	0	0	0	0	0	0	0	4.31106e+06	0	0	11572.6	0	0	0	0	0	0	0	0	15304.9	63592.4	0	0	7865.22	34773.9
804.502	0	8445.53	1.89507e+06	27910.8	262684	2762.15	60283.7	5941.69	0	2793.53	9257.66	0	0	3125.86	5274.3	0	0	0	0	0	0	0	0	0	0	0	0	0	82517.9	931526	24222.2	1.23178e+08	157550	697743	7735.43	0	30844.3	6601.49	0	0	2464.16	0	0	0	214254	0	0	37571.1	0
804.503	0	38711.8	260504	52224	50835.7	16021.4	35188.2	7357.34	31273.7	105769	8617.26	8482.14	25764.7	27674.1	32081.7	0	0	10377.8	17229.1	74802	45504.1	22036.1	17993	10507.8	104141	0	5642.13	17695.6	0	6859.33	6400.46	1.03106e+08	560261	12212.3	0	32063.1	17082.4	12648.4	51294.1	21784	31405.2	4267.79	6897.5	25117.7	214254	8197.79	2584.91	7176.21	13676.1
804.864	0	0	517876	0	0	0	0	0	0	0	0	0	0	0	0	0	7922.9	0	0	7892.72	0	0	0	0	0	0	0	0	0	0	0	3.67596e+07	0	0	0	0	0	0	0	0	0	0	7555.62	0	0	0	12723.5	0	0
804.863	0	0	274200	0	0	0	0	0	0	0	17045.5	0	0	0	0	0	7922.9	0	0	0	0	0	0	0	0	0	0	0	0	0	0	4.36003e+06	0	0	0	0	0	0	0	0	0	0	0	0	0	0	0	0	0
805.365	0	3242.75	647068	0	276771	0	5524.1	5536.46	7373.82	12027.4	5355.4	8050.71	0	15015.9	16874.7	15446.5	7576.77	5002.55	8022.71	9889.06	0	29686.1	5857.93	28183.8	12833.9	5400.35	0	0	0	0	0	3.54059e+07	0	257042	281017	63421.3	13780.7	12469.4	13726	9425.73	15184.8	13354	0	13200.1	6067.83	16622.4	16406.3	29930.9	0
812.851	0	0	740617	0	0	0	0	0	0	0	0	0	0	0	0	0	0	0	0	0	0	3307.38	0	0	0	0	0	0	0	0	0	4.0795e+07	0	0	10998.9	0	0	0	0	0	0	0	0	0	0	0	0	0	16923.2
813.352	0	0	644674	0	42968.8	18724.7	8911.76	40179.9	112187	14911.9	57673.8	18543.8	13651.3	27011.3	100593	205389	12602.2	71170.8	38024.4	16671.8	6164.64	45616.1	28298	100110	9556.47	0	3263.14	0	0	0	0	3.93755e+07	5697.88	101284	529963	13641.9	92283.3	16557.2	96131.9	75805.1	142577	212784	0	54057.8	225803	140069	160448	142932	102814
813.352	0	0	644674	0	19143.7	14540.3	6438.86	40179.9	101172	14911.9	103771	26216	13651.3	27011.3	145093	250713	136463	232350	152553	16671.8	7592.38	103314	87537.9	196274	11085.4	8753.36	34506.2	0	0	0	0	3.39795e+06	0	37515.8	439606	29767.8	182085	16557.2	394139	362527	289655	417417	0	102302	650643	275489	511023	445181	412127
813.852	0	0	473429	0	0	0	0	0	12144.2	0	0	0	0	14384.5	0	0	0	0	6230.7	0	0	0	0	0	0	0	0	0	0	0	0	2.94155e+07	0	0	57374.4	0	0	0	0	0	0	0	0	75887.3	0	0	0	0	0
826.485	0	0	984284	7218.99	37929.6	7216.71	19267.8	10694.2	32951.4	48592.9	15081.5	30758.5	10046.5	45835.4	46276	67866.5	16498.4	3772.21	57060.7	43717.7	23680.3	67657.5	39809.2	65021.5	52079.1	0	0	0	21001.8	8409.77	8129.36	1.6547e+07	2.15316e+06	87947.8	15755.8	61298.9	171329	38214.9	70608	145136	109673	158471	38413.7	89795.2	0	96018.3	77059.8	134302	34338.2
826.486	0	0	984284	7218.99	30102.4	2567.12	2714.2	5297.88	32951.4	58382.9	15081.5	30758.5	10046.5	45835.4	46276	21668.8	0	3772.21	57060.7	52697.8	14106.1	58404.5	6375.84	38609.8	58108.5	0	0	21895.3	32751.3	11895.9	8129.36	2.97977e+08	2.15316e+06	84221.3	10566.7	29451.9	41917	26138.1	9820.51	17151.5	53917.8	27381	30080.5	51662.3	4727.13	56908	4503.46	28194	17312.1
827.487	0	0	505449	2437.67	9374.72	58431.2	79257	58312.5	173266	226146	57953	145442	71724.7	354475	151437	65533.9	12390.4	146230	338099	228011	60459.9	32901.7	71584.7	168700	280082	90916.2	0	0	0	39779.4	0	1.65575e+08	1.14252e+06	129757	23299.9	109027	241461	772580	325784	197176	351380	166396	389609	293000	17967	140539	458860	231549	393379
828.498	0	4878.93	93754.1	10221.6	67656.7	16427.7	34402.4	85537.3	42243.8	74798.8	102551	23233.3	63266.3	82379.6	104373	149122	50069.7	76527.6	87894.5	30167.2	21455.9	35036.1	60355.3	92267.4	75811.1	57736	3647.79	0	12005.9	18736.4	0	1.27776e+06	13277.8	128454	15754.4	58259.3	232361	162990	59036.5	125833	57429.5	37629.3	89424.7	108150	62606.4	64209.7	248976	80740.3	69675.5
828.493	0	4878.93	118062	15345.1	34011.3	18342.4	34402.4	16249.4	97338.7	142131	58179.1	57258.9	7923.69	144275	42306.8	49192.9	15375.2	111006	205362	142712	40800.1	35036.1	29840.8	99514.6	199386	53422.8	11081.4	0	0	18736.4	0	1.98789e+06	249326	118851	8623.39	47644.6	82635.8	476927	171761	60531.9	164543	76665.5	250076	145305	49330.1	62082.6	181902	175170	239841
828.493	0	2166.13	118062	15345.1	34011.3	18342.4	19964.5	16249.4	97338.7	87769.3	58179.1	57258.9	31559.9	144275	22611.1	34430.3	8783.79	65730.3	117949	85533.5	31603	20277.9	26756.6	99514.6	124336	53422.8	11081.4	0	0	0	0	4.8533e+07	249326	72419.5	8623.39	47644.6	82635.8	271609	171761	60531.9	98849.1	76665.5	250076	94266.6	49330.1	62082.6	105831	175170	239841
828.499	0	0	118062	0	34011.3	6039.22	5270.96	16249.4	5955.16	9027.49	9197.07	20168.5	31559.9	7770.56	11239.4	19242.6	8783.79	7023.88	4523.73	13669.3	28149.1	12384.2	0	15575.6	5252.79	7971.98	11081.4	0	2674.01	0	0	2.52398e+07	249326	71321	8302.61	27034.9	31328.4	31445	6068.8	22956.3	16649	3603	17473.7	12160.4	12885.9	2125.25	53571.2	15262.8	16977.8
1015.53	0	5385.88	5.6537e+08	0	0	2190.16	3365.25	0	0	0	0	0	0	0	0	0	0	0	0	4888.23	0	0	0	12232.7	0	0	0	14735.4	0	10266.5	0	3.10308e+09	0	56781.1	6779.91	9226.97	0	0	0	0	0	0	3795.36	0	0	31884.8	0	0	0
1016.53	0	0	3.82098e+08	0	75831.2	0	7921.59	0	0	0	0	0	0	35006.3	0	0	0	26206.6	3251.83	0	0	0	0	0	0	0	0	0	0	0	0	2.04757e+09	0	56360	0	14025	84820.6	0	0	0	0	0	0	0	0	0	19371.6	0	0
1031.53	0	0	3.81855e+07	0	0	0	0	0	0	10481.7	0	5272.46	0	0	0	11663.3	0	0	0	0	0	0	0	0	0	0	0	0	0	0	6252.44	2.74568e+07	0	17879.9	0	5436.96	0	8988.28	0	0	0	0	0	0	0	0	0	0	0
1032.53	0	1632.82	8.60851e+07	4779.65	13494.3	0	0	0	0	0	0	0	0	0	0	0	0	0	0	0	0	0	0	0	0	0	0	2835.22	0	0	7756.71	3.32505e+07	2718.32	0	0	0	0	0	0	0	0	0	12606.1	0	0	0	0	11703.4	0
1032.53	0	1632.82	8.60851e+07	4779.65	13494.3	0	0	0	0	14873.6	0	10350	0	0	0	0	0	0	18772.6	0	0	0	0	0	0	27622.6	0	2835.22	0	11880.4	7756.71	2.38941e+06	0	0	0	0	0	17962.3	11820.6	0	0	0	12606.1	12534.7	0	0	0	0	0
1032.56	0	0	2.286e+08	0	22401.8	0	0	0	0	8345.44	0	0	0	0	0	0	0	0	4042.46	0	0	0	0	0	0	0	0	0	0	0	0	1.25826e+09	0	52814.1	0	13986.8	0	8308.17	4168.52	0	0	0	0	8480.89	0	0	0	0	0
1035.57	0	0	1.36716e+07	11784.8	0	4627.7	398592	0	13094.8	0	0	0	0	0	5377.36	43618.4	0	8576.29	10608	8099.1	0	0	0	0	12351.6	7833.06	12318	14740.2	20842.7	11142.7	0	8.19776e+06	0	0	0	715692	0	0	0	0	24824.2	9294.02	21112.8	0	0	0	0	0	11596.2
1037.51	0	0	1.13879e+08	190607	0	16224.4	3089.79	24026.1	0	8312.67	0	7315	0	0	0	0	0	0	19327.3	9818.3	0	0	12873.8	0	23319.7	19117.3	0	6100.52	0	0	0	1.17527e+09	159575	0	0	0	62761.9	78132.6	0	16384.6	34555	0	13338.2	11503.2	0	61291.4	73101.4	6419.61	19075.6
1038.52	0	0	7.89576e+07	97648.8	23234.2	6437.99	0	19374.4	0	8756.96	0	2250.69	8119.04	0	0	0	0	0	0	0	20471.7	0	0	7695.7	11368.6	0	0	0	0	0	0	7.65851e+08	80175	0	0	0	18317.6	6292.09	12139.9	5747.87	3056.02	0	6016.59	4817.47	0	16378.4	43051.7	0	0
1038.51	0	0	580545	117419	25791.9	150093	0	2163.51	1.35156e+06	994388	314576	47748.2	86367.7	567597	58948.2	7409.49	0	1.0111e+06	573519	982726	15390.7	0	195120	168736	1.18152e+06	0	0	0	0	0	0	8.84138e+06	106092	10733.9	23710.1	0	306455	1.71128e+06	3.4054e+06	732173	976040	1.71141e+06	1.04457e+06	1.2391e+06	194879	3.16999e+06	3.98234e+06	673818	928259
1042.49	0	0	6.17668e+06	0	0	0	0	0	0	0	0	0	0	7888	0	0	0	0	0	9614.16	0	6875.19	0	0	0	0	0	0	0	0	0	3.06888e+07	0	67741.7	0	0	0	0	0	0	0	0	0	0	0	0	0	0	0
1042.49	0	0	6.17668e+06	0	0	0	0	0	0	11384.7	4392.4	0	8475.82	19219.8	10859.4	0	0	15708.7	13433	13267	0	24711.9	0	24306.9	10284.9	0	0	164763	0	0	0	5.85757e+06	0	67741.7	0	0	0	24048.5	8728.9	43233.5	101837	14775.3	6623.63	67798.4	0	42953.1	41863.9	22537.1	27563.6
1043	0	0	5.84332e+06	0	0	0	0	0	0	0	0	0	0	0	0	0	0	0	0	0	0	0	0	0	0	0	0	0	0	0	16553.5	4.22335e+07	0	0	0	0	0	0	0	0	0	0	0	0	0	0	0	0	0
1048.55	0	0	1.15883e+07	0	0	0	0	0	0	0	0	0	0	0	0	0	0	0	0	8614.42	0	2775.27	0	0	0	0	0	24061.1	0	0	0	1.09519e+07	0	0	0	5376.13	0	0	0	0	4011.53	0	0	0	0	0	0	0	0
1049.54	0	3133.19	3.75462e+06	7384.66	0	0	0	0	0	8238.93	39167.6	0	6338.17	0	49373.3	0	0	22099.5	132416	36604.9	0	7062.75	0	108212	8309.72	196508	0	1.08387e+06	0	0	0	4.89352e+06	0	0	0	0	45915.8	63428.3	0	597841	664217	704476	0	0	0	196826	377462	0	54029.6
1049.53	0	3133.19	3.75462e+06	3899.58	0	0	0	0	0	8238.93	38594	0	6338.17	0	49373.3	0	0	22099.5	142678	36604.9	0	7062.75	0	113252	8309.72	207550	0	1.43259e+06	0	0	0	7.63583e+07	0	0	0	0	47826	63428.3	0	607971	664217	710688	0	0	0	202429	382569	0	54029.6
1049.55	0	0	7.11257e+06	9401.15	0	0	0	0	0	3025.12	20827.5	0	3459.88	0	25935.7	0	0	9857.33	60819.9	22349	12047.1	3167.01	0	52485.4	3723.96	94324.1	0	397361	0	0	0	8.38909e+07	0	0	0	9311.45	26126.4	32275.4	0	251059	315319	250649	0	0	0	95918.4	186121	0	30316.6
1049.55	0	0	7.11257e+06	0	0	0	0	0	0	0	0	0	0	0	0	0	0	0	0	0	12047.1	0	0	0	0	0	0	0	0	0	0	1.09657e+07	0	43307.3	0	9078.47	0	0	0	0	0	3115.02	0	0	0	0	0	0	0
1054.51	0	6208.2	6.09742e+06	15214.1	48327.1	0	0	0	0	46253.4	0	0	0	65562.3	15587.5	0	0	0	5278.99	36381.4	0	0	0	0	101986	0	0	0	0	0	0	6.54042e+06	0	0	0	44225.2	21145.9	408721	7685.37	32854.8	74952	0	29903.4	77504.3	0	5469.86	9571.48	0	0
1054.51	0	6208.2	6.09742e+06	15214.1	62750.4	0	0	0	0	41314.2	0	0	0	52573.6	12639	0	0	0	5278.99	29073.5	0	0	0	0	79421.3	0	0	0	0	0	0	7.61932e+07	0	0	0	44225.2	21145.9	274841	1544.41	26600.2	67487.3	0	23872.3	65199.8	0	5469.86	9571.48	0	0
1054.49	0	8032.32	3.70669e+06	0	0	6636.74	0	12610.9	91630.4	33795.1	48884.3	33374.3	88095.3	56689.9	13348.5	13499.9	0	239684	0	48327	0	0	13075.3	125069	114001	0	0	71199.7	0	0	0	4.0972e+07	0	0	13931	0	68520.9	261445	781661	28144	57490.6	300003	24546.2	92121.9	6297.47	226417	267239	42297.8	205678
1064.55	0	0	2.40106e+06	9813.22	0	12856.5	0	12180.1	19532.4	45268.1	20892.4	20493	9895.09	24788.1	14794.7	25599.6	20856.3	31434.3	33873.5	35173.6	32340.3	6007.08	13136.4	36756.4	24206.5	29811.5	3694.09	46837.2	0	0	0	8.46658e+07	0	45597.6	0	0	42210.1	62564.5	26199.1	28094.9	38346.6	33589.2	23650	11977.1	41092.4	35039.3	31436.9	29507.4	37039.3
1065.55	0	0	1.22792e+06	0	0	0	0	0	0	10081.8	5500.27	4556.56	7623.11	16653.6	0	0	13717.8	17345.1	25582.4	4514.14	0	8121.53	5069.84	21107.3	27561.9	3001.99	8052.85	32535.6	0	0	5528.57	5.74213e+07	0	79820	4048.83	0	21504.1	5696.93	5021	15014.7	31424	50393.8	16518.7	0	5476.47	7682.08	10071.2	9350.02	14639.8
1066.56	0	0	3.11398e+06	0	36166.9	0	30269.8	0	0	6125.28	5943.39	0	0	0	8737.01	0	0	9822.74	18043.3	15244	0	0	0	21075	0	9766.83	0	78081.8	0	0	0	6.85345e+07	0	152712	0	0	0	8908.48	3762.9	61978.4	129337	70568.7	0	0	0	17167.1	48533	0	0
1066.56	0	0	3.11398e+06	0	36166.9	0	0	0	0	6125.28	5943.39	0	0	0	8737.01	0	0	9822.74	18043.3	15244	0	0	0	21075	0	9766.83	0	78081.8	0	0	0	1.10346e+07	0	152712	0	0	0	8908.48	0	61978.4	129337	70568.7	0	0	0	17167.1	48533	0	0
1066.56	0	0	501779	0	36166.9	0	0	0	0	6125.28	5943.39	0	0	0	8737.01	0	4718.08	9822.74	18043.3	15244	0	3828.22	0	21075	0	9766.83	0	78081.8	0	0	0	2.21717e+07	0	152712	0	8409.2	0	8908.48	0	61978.4	129337	70568.7	0	0	0	17167.1	48533	0	0
1067.49	0	0	4.79424e+06	0	0	0	0	0	0	0	0	0	1465.93	9519.08	0	0	0	0	0	0	0	0	0	4123.8	0	0	0	0	0	0	0	1.23393e+07	0	0	0	24077.2	0	0	0	0	0	0	0	0	76892.4	0	0	0	7501.64
1067.5	0	0	4.79424e+06	0	0	0	0	0	0	0	0	0	3502.75	14376.2	0	0	0	0	20292.7	0	0	0	0	2313.54	0	0	0	16673.9	0	0	0	1.62643e+08	0	0	0	46783.4	0	0	0	0	0	7369.52	0	0	76892.4	0	0	0	7501.64
1067.5	0	0	4.79424e+06	0	0	0	0	0	0	0	0	0	0	8674.19	0	0	0	0	20292.7	0	0	3345.71	0	2313.54	0	0	0	52672.7	0	0	0	1.16071e+06	0	0	0	0	0	0	0	0	0	6132.44	0	0	76892.4	0	0	0	0
1068.49	0	0	2.73195e+06	0	16997	0	0	0	0	0	0	0	0	0	0	0	0	0	8838.61	0	0	0	0	0	0	0	0	0	0	0	0	3.33446e+06	7832.7	10417.8	0	29348	5984.89	8688.23	0	0	0	0	0	0	59087.7	0	0	0	0
1068.5	0	0	2.7593e+06	0	8825.89	0	0	0	0	0	0	0	0	5787.27	0	0	0	0	5562.95	0	0	0	0	0	0	0	0	0	0	0	0	1.02344e+08	7832.7	6175.46	0	52843.8	0	45568.2	0	0	0	0	0	0	71924.2	0	0	0	0
1071.51	0	0	1.20148e+06	0	17320.7	0	0	0	0	7976.46	0	0	0	0	0	0	0	0	0	0	0	0	0	8654.37	0	12813	8418.62	52383.6	0	0	0	3.5272e+07	0	0	0	0	0	16387.9	6564.46	18693	33046.5	21803.5	0	2560.06	3605.5	29320.5	13848.4	0	0
1073.52	0	0	1.77179e+07	0	0	0	0	0	0	0	0	0	0	0	0	0	0	0	0	0	0	0	0	0	0	0	0	23185.8	0	0	0	3.97098e+06	0	0	0	0	0	0	0	0	0	0	0	0	0	0	0	0	0
1375.72	0	0	7.70187e+06	0	0	0	0	0	5725.05	0	0	0	0	0	0	0	0	0	0	0	0	0	0	0	0	0	0	18247.4	0	0	0	8.8174e+07	0	0	0	13868.5	0	0	0	0	0	0	0	0	0	0	0	0	0
1376.73	0	0	6.24639e+06	0	0	0	0	0	0	0	0	0	0	0	8122.44	0	0	0	0	0	0	4284.7	0	0	0	3774.99	0	0	0	0	0	6.84621e+07	8213.12	0	0	0	0	0	0	0	0	0	0	0	0	0	0	0	0
1524.8	0	0	2.3052e+07	0	0	0	0	0	0	0	0	0	0	0	0	0	0	0	0	0	0	0	0	0	0	0	0	3368.02	0	0	0	7.84915e+07	0	0	0	0	0	0	0	0	12020.6	0	0	0	0	0	0	0	0
1525.81	0	0	8.14023e+06	0	0	0	0	0	0	8093.92	7767.97	0	9659.13	0	0	0	0	17704.8	49788.2	34501.1	0	0	17266	0	10025.7	9510.7	56963	87978.8	14064.3	0	0	2.69737e+07	0	0	0	0	0	16681	0	31193	17401.9	40514.1	7880.56	0	0	0	27755.5	0	9366.42
1538.79	0	0	6.61385e+06	0	0	0	0	3796.21	0	0	0	0	0	12264.2	0	0	0	0	0	0	0	0	14313.9	0	0	0	0	0	0	0	15620.4	3.01102e+07	0	0	0	0	0	0	0	0	0	0	0	0	0	5986.96	0	0	40848.6
1539.82	0	0	6.80684e+07	0	0	0	0	0	0	0	0	0	0	0	0	0	0	0	0	0	0	0	0	0	0	0	0	0	0	0	0	1.92159e+08	0	0	0	0	0	0	0	0	0	0	0	0	0	0	0	0	0
1540.83	0	0	6.83161e+07	0	0	7349.77	4450.56	0	0	0	0	0	0	0	0	0	0	0	0	0	0	0	0	0	0	0	0	0	10079.2	0	0	1.82942e+08	0	0	0	0	0	0	0	0	0	0	0	0	0	0	0	0	0
1541.83	0	0	3.41727e+07	3077.53	0	0	0	0	0	0	0	0	0	0	0	0	0	0	0	0	0	0	0	0	0	2640.8	0	0	0	0	0	8.17477e+07	0	0	0	0	0	0	0	0	0	0	0	0	0	0	0	0	0
1542.83	0	0	1.30556e+07	0	0	0	0	0	0	0	0	0	0	0	0	0	0	0	0	0	0	0	0	0	0	0	0	0	0	0	0	3.15712e+07	0	0	0	5467.07	0	0	0	0	0	0	0	0	0	0	0	0	0
1555.82	0	0	4.25033e+06	0	0	0	0	0	0	0	0	0	0	0	0	0	0	0	0	0	7204.47	0	0	0	0	0	12132.1	0	0	0	0	4.5378e+07	0	0	0	0	0	0	0	2351.39	0	0	0	0	0	0	0	1967.66	0
1556.82	0	0	5.83774e+06	0	0	0	0	0	0	0	0	0	0	0	3990.98	0	3914.97	0	0	0	0	0	0	0	0	0	0	0	0	11686.7	0	4.6849e+07	0	0	0	0	0	0	0	0	0	0	0	0	0	0	25443.1	0	0
1587.8	0	0	2.15933e+06	0	0	0	0	0	0	0	0	0	0	0	0	0	0	0	0	0	7848.58	0	0	0	0	0	1833.75	0	0	0	0	5.58916e+07	0	0	0	0	0	0	0	0	0	0	0	0	0	0	0	0	0
1587.8	0	0	2.15933e+06	0	0	0	0	0	0	0	0	0	0	0	0	0	0	0	0	0	0	0	0	0	0	0	1833.75	0	0	0	0	5.69958e+06	0	0	0	0	0	0	0	7416	0	0	0	0	0	0	4699.16	0	0
1588.81	0	0	2.22492e+06	0	0	2851.52	0	0	0	0	0	0	0	0	0	0	0	0	0	0	0	0	0	0	0	0	7020.74	0	0	5062.17	0	5.61854e+07	0	0	0	0	0	0	0	0	0	0	0	0	0	2616.01	0	0	0
1629.98	0	0	0	0	0	0	6883.42	0	0	0	0	0	0	0	0	0	0	0	0	0	0	0	0	0	0	0	0	0	0	0	0	3.43003e+07	0	0	0	0	0	1679.13	0	0	0	0	0	7883.4	0	0	0	0	0
1630.98	0	1779.29	0	0	0	6859.02	0	0	0	0	0	0	2001.8	0	2938.25	3041.96	0	0	0	0	0	0	0	0	0	0	0	0	0	0	0	3.62009e+07	0	0	0	11038.3	0	0	0	0	4055.45	0	0	0	0	0	0	0	0
331.185	0	91187	133911	386483	21077.6	0	334254	119103	81826.6	35554.6	23406.8	11393.6	24280.2	20901.9	12807.6	11542.3	10987.1	9242.08	11086.2	11709.3	10602.6	10489.4	12144.7	5870.93	21436.7	14713.5	11796.8	22038.9	29491.2	12996.9	116159	47309.6	603185	14360.5	7107.44	980116	371374	186425	115664	87733.9	85707.7	60100	58880.6	65021.2	34166.4	36598.6	30886.7	29053.8	31520.1
234.584	0	5130.96	44504.8	10796.2	233543	4081.4	1.08669e+06	6282.03	10886.3	139999	14780.4	15407.5	6147.18	44145.7	12731.9	7783.85	8973.27	17271.3	18709.7	62306.5	34495.7	27408.6	21236	276516	102993	6407.72	2082.05	0	0	5391.7	13628.6	39665.8	2190.38	1.19262e+07	7369.3	947038	9066.05	65425.7	13138.1	41924.6	53203.2	10691.4	45880.4	9263	7911.46	16826.6	25972.1	21769.4	23583.9
234.584	0	0	44504.8	10796.2	203016	26869.2	1.08669e+06	33548.7	10886.3	139999	22877.6	15407.5	6147.18	44145.7	12731.9	10230.6	8973.27	17271.3	18709.7	106447	34495.7	27408.6	21236	6041.22	102993	6407.72	287058	0	0	7018.67	13628.6	39665.8	12395.8	1.58165e+06	7369.3	947038	18075	65425.7	13138.1	41924.6	53203.2	13442.2	72585.1	18144.9	49375.8	16826.6	25972.1	21769.4	23583.9
234.584	0	5615.44	0	10796.2	203016	26869.2	1.08669e+06	33548.7	10886.3	139999	22877.6	15407.5	7408.13	44145.7	12731.9	10230.6	8973.27	17271.3	18709.7	62306.5	34495.7	27408.6	21236	6041.22	102993	6407.72	433735	0	0	7018.67	6153.26	3704.05	15951.3	2.80211e+07	8409	947038	18075	65425.7	13138.1	41924.6	53203.2	13442.2	72585.1	29629.7	49375.8	34860.7	25972.1	21769.4	12288.1
256.098	0	0	103929	0	304479	4301.42	6473.79	12641.9	13242.6	10940.5	6108.82	14832.8	19429.6	17451	0	36407.9	4687.48	12735.8	4888.85	15411.6	8804.76	7433.79	27301	0	18346.3	5168.76	44643.7	7633.12	0	4881.73	14492.8	141283	0	1.30132e+06	17644.6	0	8681.77	0	15705	0	16969	25855.4	0	14511.4	30532.8	11616.3	5311.7	6113.21	19614.7
256.099	0	0	53723.6	0	304479	4301.42	6473.79	0	13242.6	10940.5	6108.82	4031.76	19429.6	12049.5	0	5193.65	14686.8	12735.8	0	15411.6	0	0	0	0	18346.3	5168.76	27279.5	7633.12	0	4881.73	14492.8	18811.9	0	466376	6398.49	0	8681.77	0	11201.6	0	16969	0	7716.28	14511.4	30532.8	9612.03	0	6113.21	5160.97
274.08	0	1513.93	0	7849.1	690511	39851.8	9220.53	16065	9506.42	16962.2	0	0	12732.4	0	0	2828.65	17493.3	0	6767.29	0	2724.8	0	0	19491.7	10836.8	2982.01	0	0	0	11764.8	0	0	0	1.30745e+07	25200.8	7586.33	20609.8	0	5242.36	0	10153	0	0	0	7742.75	0	0	0	0
323.076	0	8354.01	19698.1	170777	74428.7	0	3375.37	10115.9	2583.09	4334.51	3154.06	0	3493.78	3370.19	5943.23	10277.2	0	2972.65	7484.74	2272.9	55989.4	3022.41	5207.15	0	3135.66	8836.61	35843.9	2282.1	6328.44	8796.37	129356	12749.5	140514	1.18471e+06	13793.4	15313.4	48266.4	3090.3	2034.21	0	7289.27	2188.66	2373.26	27602.7	3012.09	2688.29	9369.92	9497.51	0
370.159	0	0	2412.71	271957	4255.89	0	7421.94	0	0	0	3508.62	0	0	0	0	0	8814.6	0	18050.6	0	0	2827.42	0	8970.96	0	11712.4	0	0	3521.69	0	67289.1	3372.95	96497	625044	0	67206.3	4664.99	0	0	0	0	3264.91	0	0	0	0	7132.42	0	1120.53
370.16	0	2177.6	5898.15	271957	12606.7	0	539285	9644.22	5335.39	15126.7	3508.62	0	0	3564.03	0	5636.28	8814.6	0	14178.9	7479.47	17273.8	3601.61	16849.2	8970.96	2964.05	11712.4	11826.9	0	3521.69	8879.26	67289.1	4150.04	96497	3.57385e+06	15776.2	802657	26444	3557.61	0	6220.24	13844.4	4432.01	3967.18	5002.61	50434	23298.7	4508.46	11826.3	4082.53
418.224	0	7053.52	12794.8	5838.9	217365	5801.45	6952.85	6838.7	100847	197678	7981.33	15774.8	18848.3	63136.9	25128.7	14404.3	5948.8	30844.5	104383	233673	34412	42084.4	8188.18	7623.06	44722.6	28071.3	198615	56048.7	3684.44	15039	6936.79	334881	0	752239	7026.03	47549.8	10607.7	214903	25432.6	17627	22408.4	21605.9	148861	13292	13047.6	11479.3	13359.1	21862.4	12591.3
418.223	0	7053.52	9943.48	5838.9	256015	9295.43	6952.85	6838.7	372940	389096	5341.48	62324.1	3184.08	273216	25128.7	11411.2	17415.3	50644.7	104383	320179	34412	42084.4	19439.6	6547.47	363386	10082.2	23349.4	96511.6	3548.16	9348.3	4878.97	19349.1	19002	1.23197e+06	6705.72	80498.9	98571.6	246390	225210	54135.6	44522.6	82316.9	194851	40581.9	69025.9	8583.29	11122.8	51817.7	12591.3
420.201	0	0	0	0	17140	0	15622.5	0	0	0	0	0	0	0	0	0	0	5512.81	10220	0	0	0	2035.92	0	0	0	0	0	0	0	6810.06	0	0	777186	2400	22297.8	0	0	0	0	0	0	0	0	7629.78	0	0	0	0
436.197	0	12738.5	3528.2	0	371806	44545.1	16117.6	65715.2	73216.4	8758.89	93859.6	55621.1	70438.3	147737	76669.4	66668.9	155077	77170.6	143087	42397.8	26161.6	181847	89753.4	142758	18246.2	142013	0	3410.76	2904.3	0	37302.5	3773.94	12160.3	790410	233602	54595.2	164362	6893.45	41598.7	58497.2	105832	133216	0	77256.9	185946	120494	94326.7	166601	76515.6
444.238	0	5189.9	134729	287750	381836	228661	221956	261438	145171	72048.4	53352.1	145919	138587	40463.3	137736	35779.9	8934.09	57926	244062	119995	121672	8355.43	37458.8	102415	71088.2	100341	12275.4	2420.74	22145.7	90620.2	83753.6	67105.3	257119	943825	22210.5	402188	298150	201903	33661.7	92304.9	81765	78964.6	84512.1	46754.1	61311.1	69482	122404	191974	75029.8
446.218	0	0	7193.94	2492.76	236202	10432.8	11912.8	0	1356.66	2822.7	0	0	0	7412.92	4531.86	5389.29	28238.6	0	13726.3	7713.14	2922.57	0	0	12113.2	4891.96	0	0	3537.58	0	0	0	39137.1	0	437583	45352.3	24281.3	0	0	0	4465.4	10526.8	2061.93	2657.11	15934.4	12593.2	7368.16	1868.95	5402.97	0
450.249	0	4977.48	19607.5	9853.05	185352	20393.2	47002.4	14194	265062	293222	69946	77824	92060.1	354651	155211	230930	50998.1	109552	270134	204424	92847.5	85614.4	102060	137426	176121	51471.6	221793	11761.1	191086	11300.5	7960.43	70371.9	7371.36	2.35261e+06	6677.71	24923.8	175622	239128	221854	476206	908396	269607	176811	434191	124044	343409	406730	512609	116380
462.212	0	0	3991.54	0	136028	73743.8	0	100616	178864	294502	52133.2	76879.2	35051.2	229881	238951	28596.2	42508.5	33787.3	253650	148497	103136	95549.5	35518.6	51455.5	161899	250353	30442.5	0	0	0	0	2586.08	0	1.96545e+06	142744	7303.02	201295	223939	130591	242051	330731	196085	293725	228740	51453	143026	215240	265583	131742
464.227	0	0	2511.87	0	9611.85	0	0	0	0	13839.1	0	0	0	5552.44	0	0	0	0	0	0	8293.19	0	0	6915.22	0	0	0	0	10340.6	12947	0	10769.2	0	390803	0	0	5904.65	0	0	0	0	0	0	0	93699	0	0	0	0
464.228	0	0	2511.87	1516.94	69428.9	0	2784.26	0	0	5453.74	0	0	0	5552.44	0	0	0	0	0	0	8293.19	0	0	6915.22	0	0	0	0	8643.25	0	0	10769.2	0	394053	0	0	5904.65	0	0	0	0	0	0	0	93699	0	0	0	0
464.228	0	0	2511.87	1516.94	206565	0	3659.93	5203.85	0	0	5414.33	0	0	0	0	0	0	0	0	0	0	0	0	0	6828.42	0	0	0	4631.36	0	0	3830.04	0	467856	0	17599.7	27653.3	0	0	0	0	0	5095.64	0	93699	0	0	6171.01	0
466.246	0	4554.41	20113.6	20504.6	161256	168854	27576.2	261409	559534	752925	851716	834083	1.18065e+06	961722	1.44698e+06	1.66723e+06	990029	1.47096e+06	1.51119e+06	846899	2.52219e+06	2.22908e+06	1.71378e+06	559836	682944	749720	30680.7	33050.5	7033.72	46187.3	46341.9	16392.1	0	2.97339e+06	75081.5	216775	1.70833e+06	1.22809e+06	815593	2.9749e+06	4.16725e+06	1.92787e+06	1.27408e+06	2.31735e+06	878992	3.13002e+06	4.76405e+06	3.87549e+06	1.41128e+06
470.213	0	33825	2242.31	0	97658.9	0	0	0	18737	7594.41	0	0	0	10989	0	0	4104.88	0	4425.93	3685.55	0	3271.92	3927.62	15713.5	27742.1	0	0	0	8450.29	3196.75	148646	0	5422.03	432940	0	9539.68	11519.9	4702.35	0	0	0	0	0	0	0	0	0	0	2493.06
470.213	0	45003.2	2242.31	14135.8	305309	6084.86	0	21145.2	18737	7594.41	5108.72	0	6120.69	10989	19193.1	0	4104.88	7196.98	6317.97	3685.55	0	6272.27	4590.8	10010.8	27742.1	4920.92	0	0	8450.29	3196.75	148646	0	5422.03	436514	57323.8	52463.6	11519.9	4702.35	0	0	0	7387.21	0	0	17575	0	0	0	2493.06
478.21	0	0	735408	8979.36	1.02625e+06	27791.6	9024.7	114897	62073.5	292294	102018	32628.1	63319.1	243256	29810	49333.7	38226.8	21102	58504.7	254462	45125.7	72878.5	107322	25881.2	287476	33443.4	18751.4	164514	8621.86	11271.7	9060.08	1.07826e+06	0	1.1039e+06	568921	5694.58	375936	399926	82445.4	43332.4	86216.7	168469	284920	98366.3	89420.7	33731.6	96589.2	44509.9	66776.7
478.209	0	12452.6	735408	8979.36	1.02625e+06	74163.7	9024.7	266491	221946	292294	402455	167094	215174	243256	392221	546089	384547	265517	247278	254462	45125.7	451647	355644	475964	287476	219071	18751.4	164514	8621.86	11271.7	9060.08	1.07826e+06	0	1.47037e+06	568921	24337.8	443692	393238	67508.3	547164	655128	359104	284920	300502	783010	548764	366228	399968	365103
478.21	0	4655.46	0	0	206507	5194.44	0	14116	119686	709854	12661.2	66609	79087.8	484755	7364.53	5816.56	0	9157.03	30116	566511	56264.7	10892.3	37959.8	9625.97	682072	0	0	0	0	0	0	0	0	515471	22307.2	0	15654.1	722027	194297	182080	197143	82625.6	668267	94600.3	14063.6	99914.3	88372.1	11909.4	11255.3
520.254	0	44022.4	905312	11319	381156	973154	71260.4	2.00318e+06	340772	157970	2.09036e+06	221357	409721	597033	396854	391154	115564	1.51461e+06	1.6397e+06	612093	255864	455775	735307	318904	998175	592849	1.37497e+06	693330	12252.3	135680	198240	598192	10627	1.86617e+06	440367	53127.9	4.52423e+06	603552	343178	565482	713331	2.49909e+06	231801	1.34617e+06	7.03567e+06	4.8647e+06	6.96381e+06	1.27795e+06	798157
520.255	0	44022.4	905312	11376.7	381156	973154	71260.4	2.00318e+06	340772	506962	2.09036e+06	221357	409721	824442	396854	391154	125183	1.51461e+06	1.6397e+06	612109	255864	455775	735307	318904	998175	592849	1.37497e+06	693330	39072.8	79560.9	198240	598192	10627	3.16674e+06	440367	48893.2	4.52423e+06	603552	343178	565482	713331	2.49909e+06	231801	1.34617e+06	7.03567e+06	4.8647e+06	6.96381e+06	1.27795e+06	798157
520.257	0	44022.4	905312	12713	357378	173211	61870.9	353826	296325	792615	389887	345592	358393	824442	417379	503438	652067	301041	225543	739625	385548	602365	422434	339882	998175	880503	1.37497e+06	693330	60887.1	66194.9	198240	598192	14319.5	2.98543e+06	116246	48893.2	428115	852842	179065	173694	202756	374671	438616	131559	524034	239929	115631	729842	517110
570.024	0	3923.26	0	0	1.3408e+06	3931.92	483230	0	0	0	0	0	0	0	0	0	0	0	0	0	0	0	0	0	0	0	0	3205.97	0	0	0	0	0	3.45528e+07	6917.4	0	0	0	0	0	0	0	0	0	0	0	0	0	0
607.284	0	0	81319.4	46545.6	6.60703e+06	210489	0	813291	615702	123298	357119	240776	354106	467144	206435	371811	436743	583012	631982	313676	503088	317153	279501	323178	581299	751469	90464.8	702407	6103.81	5227.85	13648.5	114111	18811.6	7.43515e+07	493278	22146.8	1.30044e+06	429056	279019	281535	502374	300044	241431	143409	358097	325510	210097	252478	614875
649.325	0	0	22696.5	19136.1	1.77317e+06	2067.11	58328.6	19608	14218.1	53689	7307.34	8310.56	6531.8	25309.2	20127	19528.3	6648.68	19344.4	15260.8	13570.6	25870.2	10312.3	27419.4	29684.7	72482.9	6671.14	12641.6	9888.14	272684	54939.2	9991.98	68156.8	249441	6.81231e+07	16066.5	89901	29985.4	20829.9	5617.97	19676.5	17289.7	16966.7	0	18279.9	26085.2	47239.9	23400.2	30194.9	13523.2
664.366	0	0	60092	9696.89	16943.5	3865.56	855395	3151.16	84576.9	37364	24912.4	0	6208	7061.73	72936.5	33070.3	0	36661.5	80791.2	0	28582.2	0	0	14390.2	0	5053.99	0	0	0	5922.77	11650.3	73980.8	2816.58	2.06428e+07	0	381510	21706.1	7251.57	57374	33387.5	97262.8	373422	0	142811	167230	130760	28947.2	0	0
674.297	0	0	0	0	1.0624e+06	22602.1	0	26645.4	112710	34059.9	16735.9	26450.9	0	196038	0	0	0	21667.6	24393.7	33795	0	0	4682.32	25584.9	37350.6	0	0	2114.48	0	0	0	19078.4	0	6.48597e+07	113601	9610.93	92056.5	362805	171479	52156.7	143753	80492.2	62969.3	17706.2	69401.3	121755	85145.9	18595.4	26936
685.344	0	0	21434.6	18403.8	404472	6801.88	60619.8	17794.8	34799.6	77534.7	47881.9	43558.6	27351.8	59959.5	54384.1	277641	96683.1	108805	145499	57053.5	138547	124086	154455	147198	42605.5	38763.3	2792.21	0	7296.15	8738.16	7590.08	56153.3	7227.6	5.82886e+07	665329	782994	172222	44480.9	97140.7	535320	783874	380510	6247.96	48520.5	1.19882e+06	1.16764e+06	798881	915448	275475
685.344	0	0	43336.4	49908	404472	6801.88	86271.7	10537.8	34799.6	77534.7	47881.9	43558.6	27351.8	28628.6	34599.5	148190	65988.1	108805	143028	57053.5	138547	124086	154455	147198	42605.5	23462.8	2792.21	0	7296.15	8738.16	16417.8	122629	29512.8	2.1442e+08	665329	1.08922e+06	172222	139685	97140.7	535320	783874	380510	16361.7	48520.5	1.19882e+06	1.16764e+06	798881	915448	809437
686.351	0	0	7861.41	0	169005	0	61994.8	51528.7	20454.6	21984.3	11342.4	6710.71	27492.4	19150.4	6262.59	70819.6	7444.49	36111.3	55887.3	13868	10883.5	14075.8	14702.4	22209.9	7697.02	20496.5	0	0	0	0	0	29802.2	7911.58	2.43176e+07	339381	207811	161550	34278.9	10218.1	157996	199143	370366	0	26788.7	1.13075e+06	398425	298869	407248	190350
688.31	0	0	0	0	228645	10151.2	0	0	40942.4	134550	11697	75259.7	25521.4	217242	17036.8	8734.1	3419.82	23478.4	50883.9	79054	16619.9	16889.1	13012	60502.3	204065	0	0	0	0	0	0	0	0	1.57883e+06	38097	0	167198	155356	40239.1	150642	97639.7	60037.5	128391	21737.6	139252	95517.6	114232	35365.8	50217.4
688.309	0	0	0	0	228645	0	0	6253.12	40942.4	134550	8926.17	77901.6	25521.4	217242	19681.1	8734.1	3419.82	15838.2	57263.7	79054	17548.3	16889.1	13012	60502.3	204065	0	0	0	0	0	0	0	0	838251	31165.8	0	167198	155356	40239.1	150642	97639.7	60037.5	128391	17451.2	139252	95517.6	114232	33618.3	50217.4
688.312	0	0	2099.22	0	3.29811e+06	83386.7	0	6253.12	38231.2	27464.2	48961.8	9682.52	105913	25688.4	4790.51	8734.1	0	86758	13822.8	10910.3	17548.3	0	9011.62	97775.9	40552.8	0	0	0	0	0	0	0	0	6.77347e+07	215431	22195.8	116029	32403.6	325181	18022.6	24072.8	131052	18193.8	12237.8	139252	32134.6	26800.5	9494.24	15170.5
751.391	0	0	310819	60030.3	2.58649e+06	33416.5	61054.6	972383	423865	14269.4	1.56972e+06	56403.7	564246	136466	1.76267e+06	1.91356e+06	638574	1.46287e+06	2.56121e+06	213153	171576	1.56713e+06	715269	859729	195815	107880	0	0	0	34674.9	87037	140897	60720.2	6.21046e+07	250924	262010	3.86422e+06	103568	274887	1.18812e+06	1.6447e+06	271571	11933.1	110532	6.57288e+06	2.89592e+06	4.0277e+06	4.85584e+06	863966
751.382	0	0	0	11556.8	504746	64545.2	14987.2	60922.4	887385	540440	85752.3	236245	26612.2	1.86078e+06	267901	138688	76838.5	363108	963016	355386	41530.2	142160	96469.4	338732	534749	30609.3	35061.8	0	0	40884.3	0	0	16421.1	571335	38911.7	109743	255736	1.01661e+06	1.11859e+06	554050	897648	529144	817324	402050	41599.4	321321	232146	157473	184743
751.384	0	0	0	11372.6	504746	64545.2	22310.3	60922.4	469300	449792	156646	148415	108498	1.33374e+06	267901	109220	128214	145795	963016	475619	56751.1	231718	129582	239461	485013	30609.3	35061.8	16606	0	40884.3	0	0	16421.1	2.3839e+06	38911.7	42801.3	233667	1.01661e+06	1.04736e+06	241932	397348	804556	780705	225013	126419	304542	443257	264762	128675
751.382	0	0	0	8841.58	249065	54261.2	22310.3	60922.4	355557	449792	133272	148415	108498	1.33374e+06	538251	85686.2	128214	145795	963016	475619	120024	231718	129582	177916	485013	135166	35061.8	16606	0	40884.3	8499.76	0	10527.6	1.40216e+06	38911.7	40023.9	135391	1.01661e+06	922843	241932	397348	824645	780705	204002	126419	321321	443257	264762	128675
769.401	0	0	0	24040.5	99374.2	6993.6	11205.7	100891	48541.3	18951.4	109709	11156	17095.8	40106	223125	85937.5	40165.9	29542.9	94851.4	27059.7	3012.22	79024.1	52940.2	86996.5	36698.4	68757	0	0	0	30377.1	17336.8	21015.3	12837.3	4.28779e+07	6813.63	110110	118265	4732.22	1021.83	67152	133891	35708.7	3401.22	10136.3	412156	101802	111085	366048	55682.8
769.401	0	0	7640.01	34174.3	2.07367e+06	8063.76	47624.8	28454.1	92261.4	37986.1	64860.9	56374.8	23619.3	74966	223125	60782.2	35699.4	54225.9	34444.4	27059.7	3012.22	100549	40200.5	49528.2	29783.7	68757	0	0	0	30377.1	52535.2	0	22153.5	1.77669e+06	98079.8	77042.8	65237.2	4732.22	17326.4	97403.9	109519	180864	3401.22	27728.7	258754	119966	137555	199368	52199.5
791.406	0	0	42916.4	11421.2	293733	3800.42	33816	0	11037.7	156481	2486.91	211569	15429.9	48528.5	9018.93	38923.4	11009.9	7628.73	582.605	63899.9	10418.7	85004.5	4318.41	13777	30222.4	3217.35	0	0	0	0	15179.8	0	8413.56	929379	3050.43	670408	18401.3	54483.5	12561.9	8949.5	12532	8336.91	34804.1	3754.41	5302.9	4476.74	3931.22	23008.9	10172.4
791.408	0	0	10946.9	28219	108449	173607	0	18489.5	7.4343e+06	2.598e+06	484367	896093	290303	4.39209e+06	1.08087e+06	441562	560350	1.04836e+06	1.00231e+06	1.29973e+06	626573	454087	429594	4.9552e+06	1.64038e+06	65259.3	10643.3	356260	0	0	10694.8	5420.96	0	732859	178363	6141.39	545059	4.83952e+06	3.29891e+06	2.96758e+06	3.63812e+06	4.73288e+06	2.43253e+06	2.50515e+06	464907	4.26126e+06	5.08841e+06	1.82862e+06	1.67359e+06
791.409	0	0	60204	0	105350	7251.83	0	5559.63	398794	2.21979e+06	31582.6	153539	43852.3	2.0371e+06	81783.1	28023.7	15846.7	103619	51459	1.31364e+06	18035.2	14793.2	25443.2	209070	1.15954e+06	17352.9	7347.55	0	0	0	9385.94	61015.3	0	3.36689e+06	5909.21	16565	38535.2	581555	571522	154788	210087	81531.2	697944	138682	82465.2	126195	163009	53914.4	52121.4
791.408	0	0	11563.7	0	216790	7055.56	0	5559.63	398794	2.21979e+06	31582.6	153539	43852.3	2.0371e+06	81783.1	28023.7	6984.26	103619	51459	1.31364e+06	18035.2	7233.85	22369.3	209070	1.15954e+06	17352.9	7347.55	0	0	0	0	62827.6	0	5.01877e+06	5909.21	21961.8	38535.2	1.0485e+06	1.01233e+06	154788	210087	111811	697944	138682	82465.2	187369	163009	46192.4	128816
791.41	0	0	11563.7	0	216790	19311.1	0	1757.7	398794	2.21979e+06	31582.6	153539	43852.3	2.0371e+06	81783.1	23697.8	11803.3	99719.5	51459	1.31364e+06	18035.2	6742.06	22369.3	209070	1.15954e+06	21428.8	7789.48	0	0	5617.53	0	59267.1	0	2.1404e+06	0	0	38535.2	1.23086e+06	1.58916e+06	138689	210087	147148	802417	138682	43084.3	295021	232503	16176.4	23680.2
792.41	0	2594.77	3189.26	10974.3	3.4515e+06	149502	0	26315.7	1.56132e+06	2.27341e+06	204115	606338	303172	1.27518e+06	538346	323429	350305	600044	529673	1.58368e+06	452970	259873	434910	1.47272e+06	1.20056e+06	83909.3	8200.89	13344.9	16806	10160.6	12442.3	3972.89	1869.4	4.49884e+07	75703.3	18600	115906	1.74543e+06	780006	587691	1.06567e+06	660753	813263	529537	79377.7	480704	597264	475758	572570
803.446	0	7411.52	6626.87	30301.7	5.09316e+06	3709.72	0	7644.95	19178.9	28683.8	23172.2	9571.58	9966.96	0	22195.1	20529.2	39668.7	18669.8	0	11110.1	82928.5	60523.7	16205.1	29017.4	0	33720.5	0	9620.51	0	99075.9	0	49665.4	19977.7	7.06832e+07	12893.7	21392.3	3607.53	0	44313.6	5825.49	20742.4	0	0	0	19299.2	0	0	2997.13	24227.2
803.446	0	0	22956.6	35228.2	95184	22291.3	20210.1	23808.5	72788.9	269788	35287.1	57448.2	19713.6	174059	60027.1	28714.9	99871.9	14065.1	44059.8	200809	113846	76082.5	119879	53619.5	74331.4	92022.5	0	10459.1	0	37540.8	16601.9	49665.4	14210.7	1.61735e+06	40174.3	13192.5	35982	50266.4	34218.8	91835.1	140719	161288	44178.5	57188.5	14527.7	16671.4	21102.7	13012.5	9755.1
804.451	0	6033.64	14850.7	0	2.79576e+06	57878	10771.7	45816.6	291451	72635.1	55469.1	171634	112764	286194	165097	159188	440805	83040	148785	35854.2	86456.2	585805	405980	330133	125974	117151	0	6152.87	0	0	0	4648.87	0	3.62109e+07	399163	8988.99	68745.4	95990.5	571541	95584	110412	98366.4	35039.3	86650	68945.2	33914.2	77516.5	91818.3	242011
804.45	0	0	30635.1	14726.9	112572	4119.54	9676.26	0	58896.5	114234	18333.4	19194.6	12368.2	276010	25254.4	77501.8	26158	31660.9	59953.4	71746.7	10798.1	12502.9	13982	141506	179601	11950.4	0	0	89560.9	0	12426.4	26999.9	0	540433	0	21555.9	18847.5	238473	344294	115780	236848	66007.9	422549	149350	23094.1	81271.1	105368	38261.7	103718
804.448	0	0	137191	9366.77	474215	11069.3	79712.1	0	49662.3	202921	23120.3	19194.6	29076	212980	24349.9	34066.9	40021	26691.9	36199.1	143120	13598	12502.9	23231.1	195110	160480	8321.45	0	0	0	0	5227.43	14886.6	0	3.9736e+06	13087.4	21555.9	5280.61	338170	492834	150264	323699	92522.8	222801	149350	15914.7	117072	146883	48499.6	141119
804.451	0	0	137191	14726.9	474215	11069.3	79712.1	3759.68	20204.2	202921	9398.6	5811.89	31803	131708	20804.2	19979.3	13095.6	7313.49	29432.5	276271	13958.4	0	9077.67	55723	129703	9528.17	0	0	0	0	8129.26	4291.96	0	5.26788e+06	13087.4	13675.6	31653.5	197919	58207.9	7336.66	24725.6	7864.9	110599	24862.9	15914.7	10831	24330	9498.8	5340.1
804.451	0	0	137191	0	474215	11069.3	79712.1	3759.68	20204.2	202921	9398.6	14352.1	19223.8	124982	16583.3	19979.3	13095.6	9259.36	23346.3	276271	13958.4	4344.7	9077.67	55723	129703	10986.9	0	0	0	0	8129.26	4291.96	0	1.13784e+06	13087.4	13675.6	31653.5	197919	49615.5	14179.9	24725.6	7864.9	85403.6	24862.9	34869.3	10831	24330	9498.8	5340.1
804.447	0	0	16602.1	0	645817	23019.6	13988.2	5609.15	88956.9	202921	22656.2	21298.9	31803	148553	33673.6	26363.2	13095.6	11363.9	23346.3	213909	13958.4	4344.7	7158.06	62335.4	149105	10986.9	0	0	0	2339.29	5227.43	46911.7	0	962012	19197.8	27185.7	31653.5	207070	31144.4	15917.3	24725.6	16278	118375	31375.3	34869.3	10831	27024.2	10755	21630.2
804.449	0	0	3155.14	0	958294	44584.3	13988.2	8629.21	142895	741173	19609.3	50649.9	67092	442294	48210	26363.2	1876.25	11997.4	23346.3	434900	21733.1	4344.7	0	13153.2	397435	10986.9	7825.17	0	0	2339.29	0	46911.7	0	4.91776e+06	19197.8	27185.7	31653.5	524299	62082.6	28478.5	9513.87	14715.1	174720	20108.1	34869.3	11250.1	24330	9390	21630.2
807.405	0	0	9707.76	0	7.17326e+07	86017.7	8383.68	2734.95	808606	288647	150385	197523	47988.5	620187	185858	46755.5	108250	388194	132641	223443	50500.6	45373.2	68805.4	1.2001e+06	299089	5983.01	0	0	0	16555.2	0	0	0	3.44127e+06	9639.08	41016.9	28939.7	148261	241083	115052	149003	170722	78021.7	115919	16550.3	109878	242734	125418	186621
807.408	0	0	0	0	1.04517e+06	14570.7	0	1002.77	484160	832148	43775	112006	184998	88696.9	57482.5	26464.3	0	101872	49535.5	405858	55193.5	5652.29	56317.1	139542	106570	10220.8	0	7357.76	0	0	0	0	0	636245	16693.6	0	55777.2	242052	324380	66365.2	43505.4	52141.5	138411	65245.5	7220.45	68066.3	92111.6	33672.6	55600.2
808.405	0	0	1.03059e+06	0	238971	32805.5	0	12236.5	508919	484762	47008.6	98785	62298.2	583613	129986	21025	28061.4	119028	91371.8	432701	33443.4	58002	64610.4	299351	526334	23926.2	6661.4	0	2967.1	0	6828.19	39385	12265.6	3.62219e+06	9778.58	43235	97131	435952	177843	271874	460205	136671	180387	141196	14911.3	222480	258104	136252	187441
808.407	0	0	866980	14469.5	31281.8	66354	0	6586.53	769976	936530	90821.4	116453	45375.9	1.7083e+06	281688	38801.1	132508	294280	261557	1.39746e+06	107128	149350	78860.8	183344	1.41353e+06	22287	0	0	0	0	0	921427	0	1.42978e+06	11511.2	11905.7	38536.2	827091	468833	230481	329391	306849	243862	195216	61369.2	196830	352572	148207	185548
808.406	0	0	866980	11165.6	31281.8	66354	0	7076.7	769976	936530	107295	139816	56432.5	1.51381e+06	350377	57697.3	147713	361742	192831	1.23406e+06	51054.7	81390.4	80699.7	183344	1.41353e+06	22287	0	0	0	0	0	921427	0	2.82337e+06	9678.2	0	38398.1	1.12147e+06	712740	304900	426830	362490	384894	282099	29997.8	312983	387559	195802	199395
808.404	0	0	4.02507e+06	11165.6	279281	129561	15382.4	24924.5	320693	313815	91500.2	32232.5	83539.7	443534	105815	76284.1	28471.3	104877	130622	385089	34157.2	81390.4	80699.7	193923	242236	40025	0	0	0	0	0	921427	0	829426	9678.2	0	48175.7	678715	567089	216404	202599	232576	685202	194155	49229	414259	230129	109268	127905
809.417	0	0	173212	34278.1	201741	67663.1	0	591510	371981	186804	196951	46603.3	269717	338682	57805.4	31730.8	24505.9	169690	148781	245596	232262	7299	86752.3	153718	259783	200496	0	0	0	53915.7	0	160757	9568.79	590851	548314	0	2.17522e+06	217878	809420	153200	219617	485145	133375	230311	109161	881487	1.22058e+06	168130	526175
809.417	0	0	776316	12340.9	1.22217e+06	67663.1	0	591510	371981	186804	196951	46603.3	269717	236692	57805.4	31730.8	24505.9	169690	148781	163769	232262	0	86752.3	153718	259783	200496	0	0	19085.3	53915.7	0	160757	0	503838	548314	0	2.17522e+06	217878	809420	153200	219617	485145	133375	230311	109161	881487	1.22058e+06	168130	526175
809.418	0	0	776316	12340.9	1.22217e+06	67663.1	0	591510	371981	222602	196951	46603.3	269717	118391	57805.4	31730.8	0	169690	148781	163769	232262	0	86752.3	153718	259783	200496	0	0	19085.3	8005.83	0	160757	0	504438	548314	0	2.17522e+06	378273	809420	153200	219617	485145	352272	230311	109161	881487	1.22058e+06	168130	526175
809.419	0	0	776316	0	1.22217e+06	67663.1	0	591510	330099	222602	196951	46603.3	269717	142463	27561.8	31730.8	15537	158737	148781	178832	232262	7332.64	86752.3	141914	259783	200496	0	0	19085.3	8005.83	0	160757	0	2.58196e+07	548314	0	2.17522e+06	267172	767311	153200	219617	485145	234112	230311	109161	881487	1.22058e+06	168130	526175
814.472	0	0	39844.8	28055.3	4.80451e+06	0	7990.07	0	0	0	0	0	0	12870	0	0	16320.6	0	0	0	8804.98	0	0	0	0	0	0	0	58339.6	255026	12064.6	140162	31514.6	3.18489e+06	10504.6	7884.15	0	0	0	0	0	0	0	0	0	0	0	0	0
814.473	0	0	39844.8	28055.3	4.80451e+06	0	7990.07	6475.42	0	0	0	0	0	12870	0	0	19752.4	0	0	0	8804.98	13819.3	0	0	0	10087.8	0	0	58339.6	255026	12064.6	140162	31514.6	3.24693e+07	10504.6	7884.15	0	0	0	0	0	0	0	0	0	0	0	0	0
814.472	0	0	0	28055.3	4.80451e+06	0	7990.07	8632.16	8197.68	0	0	0	0	12870	0	0	19752.4	0	0	0	8804.98	13819.3	0	0	0	10087.8	0	0	58339.6	255026	12064.6	140162	31514.6	9.99826e+06	10504.6	7884.15	0	0	0	0	13549.8	0	0	0	0	0	0	0	0
814.472	0	5867.61	555009	10169.5	276984	20038.6	21350.1	70523.1	11714.6	22033.9	30281.9	10400	53554.6	12569.7	23472.9	32960.8	12453	25413.1	9598.56	9488.31	9627.17	17868.2	23782.9	27990.8	7656.97	19063.6	0	32435	0	63451.8	10236.1	21070.2	19347.6	2.12675e+07	9587.69	7836.24	164529	6910.56	15521	20134.5	22270.3	48385.2	3874.04	74031.7	40841.3	60442.1	61083.2	35247.8	78178.7
817.425	0	0	0	15552.6	567678	10359.4	3875.07	13611.5	122676	121192	18457.8	73798.1	13823.3	170741	20919.8	19144.8	9134.03	10428.6	210565	202194	50782.9	8891.44	21133.7	271938	95478.6	0	18447.6	0	0	0	0	0	0	8.96254e+07	17466.2	18565.4	19987	36749.3	237210	68705	144582	157575	103472	91463.1	51909.5	68762.7	74525.6	59081.5	20650
820.443	0	0	3686.75	19124.4	79158.7	30988.8	11645.4	5013.92	335140	255390	61156.6	58420.5	42981.1	634155	40794.7	32990.7	12539.6	78378.1	122942	202835	67438.9	20787.7	39050.7	64387	206243	0	0	0	0	6173.76	4368.12	35643.5	0	741638	33055.2	11390.2	10228.2	238139	335536	101766	107444	41906.4	296486	25486.8	6642.17	66619.3	66954.1	82913.9	39108.8
827.446	0	2687.22	48875.6	19035.3	7.60668e+06	0	10816.8	25997.7	85766.8	54706.8	25764.8	0	6202.88	0	0	21711	14368.6	0	15803.7	0	41382.2	4679.28	0	0	0	69646.3	6315.82	0	0	109110	0	0	16989.3	6.73951e+06	0	0	0	0	0	0	10335.7	0	0	20172.1	0	0	0	0	0
827.444	0	0	48875.6	41382.6	9.15627e+06	0	10816.8	0	0	40417	0	0	0	11629.3	0	21711	22914.9	9301.91	15803.7	0	41382.2	5815.22	8829.28	7931.39	28298.6	69646.3	11226.6	0	0	8772.46	14860.5	0	17190.5	3.13035e+06	0	0	14404.2	13414.7	12371	0	18594.8	0	0	215507	0	0	0	0	15703.2
827.445	0	0	0	31296.2	9.15627e+06	25476.8	7916.7	33961.6	175552	196121	18805.5	87488.2	55329.6	233478	95011.9	79317.5	22914.9	67113.6	231549	214506	63032	45929.3	22770.6	159170	224451	93570.5	0	0	0	17850.1	14127	0	0	757716	40778.3	11110.1	440457	442862	51445.8	158396	235664	116957	285215	140880	40701.1	141343	161873	120739	159434
827.445	0	0	18766.7	10862.9	291479	8843.34	8433.98	33961.6	175552	382473	14103.7	12430.1	8889.91	42520.2	10801.1	15459.5	7144.17	26687.8	13031.9	95932.3	13324.9	10448.6	7646.99	23248.2	32861.6	28979.4	0	0	0	17850.1	10377.6	20921.4	0	1.30462e+07	14167.1	11110.1	440457	197180	76067.8	0	64269.3	173281	374986	65305.4	47817.4	15559.5	155128	12663.6	40502.6
828.45	0	0	20150.7	22269.2	4.69277e+06	0	7962.19	0	0	0	0	0	0	0	8355.86	0	5375.65	0	12953.1	0	14406.3	0	17189.2	0	0	19727.5	0	0	9191.29	0	6542.1	0	22146.3	1.01942e+06	0	57476.1	0	0	0	0	0	0	0	97690.5	0	0	0	0	0
828.453	0	0	2952.58	0	232110	11149.8	15627.1	113888	56015.8	73964.3	23717	57756.5	11414.6	70017	26553	32334.6	11208	53470.1	89861.2	63780.3	59758.3	11799.7	34747.9	82082.1	99725.3	32403.9	0	2501.75	0	7256.36	0	3224.06	0	6.55814e+06	42987.4	8222.81	46948.3	244308	91728.4	35967.9	80387	49147.4	103546	80672	18521.1	29282.4	118396	94499	148493
829.462	0	0	16740	36021.7	8.25899e+06	0	21912.8	0	12306.9	0	0	13690.9	18555.3	13449.5	0	7502.96	0	0	0	14413.5	66223.9	10208.9	14105.9	16343.7	32254.8	34219.2	4239.35	0	0	159296	30765.2	0	32082.8	4.40776e+06	26141.1	13840.3	9715.18	0	0	0	0	15241.2	0	18957.6	0	0	0	0	22699.3
830.467	0	0	55858.7	12962.1	4.04021e+06	0	12417.3	0	36267.2	11325.8	0	0	0	0	0	16803.7	4674.85	0	0	0	117990	0	0	0	0	80185.3	0	0	0	63437.4	6757.34	0	0	6.24079e+06	0	26786.3	14756.2	0	8340.15	0	0	0	7072.01	0	0	0	0	0	6271.75
830.466	0	0	55858.7	12962.1	4.04021e+06	0	18676	14168.5	36267.2	6560.27	7462.37	0	0	0	0	16803.7	4674.85	0	0	0	117990	0	0	0	0	80185.3	0	0	0	66999	6757.34	0	0	3.64637e+07	0	26786.3	14756.2	0	0	0	0	0	7072.01	0	0	19015.4	0	0	6271.75
830.465	0	0	55858.7	0	4.65723e+06	0	26808.8	14168.5	34133.7	0	7462.37	0	0	12506.6	0	0	10706	0	26126.7	0	0	0	11581.9	0	0	0	0	0	0	96828.9	6757.34	0	0	1.55672e+06	29411.5	114999	14056.9	8905.2	0	0	7998.8	0	0	0	0	19015.4	0	13681.7	6845.9
830.465	0	0	9837.82	0	2.85569e+06	18776.1	19242.6	20670.3	95704.8	108543	3841.16	50921.9	19645.7	81521.3	121087	86964.2	12432.6	23153.5	121180	114435	26700.5	48255.2	23710.7	196696	99792.5	15300	0	0	0	6173.94	0	31854.9	0	3.34397e+07	39731.1	34635.9	36711.1	138402	54441.5	48056	136718	50517.3	85625.6	82197.3	19036.5	42262.1	107662	116955	44242
831.477	0	0	0	15148.5	4.30064e+07	2466	16458.2	0	10867.6	64828.2	2484.37	9223.15	0	63491.2	13425	0	0	0	0	75322.3	47288.7	0	0	8732.09	102217	50329.9	4189.31	1712.34	1968.57	15252.5	9728.82	0	17711.2	2.32471e+06	0	16522.2	15297.4	111610	0	0	0	23873.8	67418.9	0	0	0	0	0	0
831.477	0	0	52457	62625.2	3.4547e+06	4204.02	29828.4	8487.7	86957.4	145591	8437.08	32481.3	30146.6	122621	40278.5	14407.9	44553.2	12766.6	13482.7	45075.1	29380.9	10693.4	77065	10042.1	48514.6	14435.6	7177.8	0	6407.88	30188.2	25552.5	26040.8	64232.3	2.2431e+07	8699.5	12185.2	0	10348	8199.14	24806.2	50057.4	75979.3	28396.8	21578.8	21897.5	12258.5	26066.2	30630.6	39993.4
831.478	0	5820.41	52457	28602.2	3.4547e+06	0	29828.4	8487.7	86957.4	145591	8437.08	12260.6	30146.6	132081	40278.5	14407.9	44553.2	12766.6	25749	45075.1	29380.9	13464	77065	10042.1	126491	16321.5	11004.8	0	13044.9	30188.2	25552.5	26040.8	50046.3	1.34669e+07	8699.5	12185.2	0	10348	8199.14	24806.2	50057.4	75979.3	31733.7	21578.8	21897.5	22074	26066.2	30630.6	39993.4
831.476	0	0	53366.9	16223.4	1.80712e+06	27616.1	54494	15033.3	128403	259650	9448.33	78016	20151.7	314047	48012.3	29860.9	8127.88	87969.5	247440	201737	49531	13740.4	55291.2	139330	203054	36752.3	0	5003.96	0	15271.6	8402.59	15064.9	0	1.45898e+07	62685.9	45283.5	295670	484539	409348	263666	319949	222559	371310	176902	33462.3	137927	218109	149223	34201.7
833.486	0	1075.14	0	6251.05	7.07004e+06	0	0	111224	273743	176416	105749	0	31740.8	0	0	0	11235.2	0	10839.7	22243.4	0	0	7745.07	0	18987	0	1729.01	0	0	320456	5273.54	0	15568.3	1.70771e+07	0	0	0	6743.64	0	0	0	0	6679.97	0	0	0	0	0	0
833.485	0	1075.14	0	6251.05	7.07004e+06	0	0	111224	273743	176416	105733	0	31740.8	0	0	0	11235.2	0	0	0	0	4075.68	7745.07	0	0	0	784.883	0	0	315034	4871.64	0	12049.4	4.87121e+07	0	12685.7	0	0	0	0	0	0	0	0	0	0	0	0	4286.3
833.482	0	2355.74	9075.38	18497	133105	78071.8	19542.6	32602.9	151619	21035.7	111288	79801.3	0	95747.9	115818	284177	13091.6	80517.4	60808.1	28123.3	120095	0	21582.3	138298	49727.6	19627.4	2298.88	3288.14	19205.9	11741.7	25991.4	12667.3	47397.1	963518	0	17390.8	231957	81576.9	74703.4	177595	364131	599591	44154.2	643244	132412	285146	399727	434797	255570
849.428	0	0	946.822	0	8.1413e+06	0	14424.7	14729.9	9587.16	6902.58	0	0	0	27234	31130.5	14073.5	0	0	0	9664.67	0	7411.31	8008.42	10251	9735.98	0	0	0	0	8525.48	0	0	10410.4	6.49266e+07	0	0	11075.5	0	9116.18	0	0	11486.7	23332.5	19659.8	0	11487.8	12247.7	0	0
849.416	0	0	6020.47	11664.1	3.59592e+06	74884.8	0	13886.7	2.54461e+06	4.37021e+06	91250.8	309737	120300	8.92828e+06	195419	283075	53165	300614	298475	3.6645e+06	41430.7	47063.4	122682	1.04551e+06	6.18479e+06	31670.3	0	0	0	0	0	17490	6811.3	3.3313e+06	17125.3	5402.65	52912.2	4.92075e+06	4.66564e+06	647578	775633	797625	1.43146e+07	552882	39409.8	409128	523142	125351	358447
849.417	0	0	0	0	799379	74884.8	0	8037.82	2.54461e+06	2.69578e+06	91250.8	309737	120143	8.92828e+06	195419	27470.3	16305.1	300614	664057	3.6645e+06	56644.4	132894	122682	685574	6.18479e+06	31670.3	0	0	0	0	0	20495.7	26065.1	3.86148e+06	29815.4	2534.75	0	1.66415e+07	5.5382e+06	2.62875e+06	3.18052e+06	817628	1.43146e+07	1.14833e+06	29587.4	1.94451e+06	2.11955e+06	238181	625368
849.42	0	0	0	0	622709	12445.3	3108.23	0	200562	1.04044e+06	17620.7	71197.3	22847.5	770985	22729.1	19740.4	12195.8	74927.2	347139	698351	15358.4	98971.1	39058.3	96879.9	681784	20561.3	0	0	0	0	0	20495.7	0	2.14737e+06	13039.4	5408.58	0	650246	1.17965e+06	401576	725661	168942	3.42814e+06	222090	0	260058	452704	25639.6	174438
850.451	0	0	21392.7	0	1.57085e+06	0	0	22793.7	20454.3	16059	0	5569.36	10345.4	10206.9	24684.4	8898.69	0	0	10083.3	0	0	10045.8	9957.09	9372.96	0	27270.8	6052.57	0	0	16801.7	0	32157.7	0	3.78051e+06	0	17990.5	0	12546.1	47351.1	10888.3	28834.8	12967.8	3711.97	0	0	15301.4	22347	0	0
850.432	0	0	0	0	4.12873e+06	0	0	35158.5	28725.7	29304.4	9563.99	5035.78	14298.5	33153.3	37593.8	16464.6	0	0	14653.8	10005.3	0	13849.4	0	12205.2	7282.18	44317.1	10093.6	0	0	0	0	0	0	3.2464e+07	0	30878.1	0	45225.7	63452.3	14125.8	37444.8	29524.5	9677	11504.9	0	20418.1	32706.1	0	0
850.415	0	0	0	0	1.87297e+06	10412.8	0	34571.9	358851	770806	13084.7	75461.6	25160.9	1.70211e+06	76261.2	32611.9	16343.5	71061.3	218444	784782	15557	12326.7	24447.1	277302	923597	16657.4	0	2797.47	0	0	0	0	0	987055	37416.8	0	85908.5	1.28075e+06	890239	246282	231359	552893	1.32013e+06	244208	21493.6	370542	509227	51100.9	108423
850.415	0	0	0	0	1.87297e+06	10412.8	0	34571.9	434956	770806	13084.7	99508.3	25160.9	1.70211e+06	76261.2	84907.2	16343.5	71061.3	218444	784782	15557	12326.7	24447.1	277302	923597	7022.46	0	0	0	0	0	0	0	665939	37416.8	0	85908.5	3.14583e+06	1.10062e+06	295608	249613	552893	1.38603e+06	245736	21493.6	370542	509227	51100.9	108423
850.419	0	0	0	0	350779	38931	0	8242.89	705622	1.18696e+06	20477.8	71235.3	27622.9	2.45008e+06	46855.1	84907.2	38677	64713.6	505472	1.03932e+06	8940.19	23988.3	42243.7	284894	1.5527e+06	0	0	0	0	0	0	20322.4	0	5.14241e+06	9629.77	6883.87	17333.4	3.1131e+06	1.38827e+06	705934	874663	169881	3.61489e+06	206332	19302.2	473580	399539	39717.6	194910
851.434	0	0	0	13961.8	222489	19280.8	11827.5	9793.67	7707.06	39921.3	9215.88	10606.3	19726.9	40700.1	21167.4	16219.8	17031.9	9335.75	10600.4	38587.1	7459.8	12129.8	13669.9	27970.7	25526.8	9210.34	9606	0	0	0	0	0	0	1.21494e+07	36163.7	6365.37	8078.44	345072	37488.8	31189.8	38891.3	22656.8	206146	15721.5	0	7648.45	4175.58	8705.35	16022.5
853.445	0	0	6071.89	0	9.13701e+06	11737.1	2239.89	60844.1	311679	90055.2	3219.78	7013.32	0	145631	25512.5	0	11463.3	38463.1	29079.3	99806.1	0	0	21157.7	7796.84	57684.7	2814.92	0	0	0	0	0	0	49255.8	2.08543e+06	9951.09	14591.3	87933.1	553803	232988	64959.2	129165	78225	423772	57728.9	0	57851	57941.3	24549.9	18933.2
853.447	0	0	0	0	967619	5170.11	3545.29	23173	8068.71	35042.2	0	5785.43	0	34073.7	10561.3	0	0	17722.2	17199.5	43205.4	10295.7	9089.11	15112	8866.54	19925.8	4325.01	3615.22	0	0	0	0	12941.8	49255.8	6.08767e+06	9951.09	9986.25	27809.2	348538	14646.6	64959.2	129165	78225	122256	20682.7	0	62906.7	57941.3	12365.9	7065.68
853.45	0	0	9221.66	0	283087	5132.35	10275.1	0	19894.9	30722.3	4935.96	5785.43	14248.4	33858.4	26612.2	59206.7	41066.6	17282.2	13178	11845.9	24143.2	4532.6	18107.7	110486	19925.8	4443.52	0	0	0	0	0	12941.8	49255.8	4.42413e+06	14913.8	21074.5	28097.8	12525.2	0	14198.5	51376.4	33775.9	43603.7	38313.6	75586.4	11003.3	59727.5	12128.8	35369.8
853.463	0	0	25023.4	8515.19	362250	0	23041.3	7433.25	23194.7	13124	11682.1	23114.4	14248.4	32024.3	89535.2	237333	187750	58339.1	24269.9	12775.8	24143.2	21971.8	23441.5	399847	19436	21362.2	0	0	4351.91	0	0	12941.8	23592.1	3.10388e+06	29231.8	26086.5	28097.8	11366	15108.4	18952	47042.8	87098	17154.2	38313.6	47711	22521.4	20163.8	33667.9	91292.4
854.456	0	0	0	33112.8	112793	5249.2	6841.92	0	42759.2	44084.9	3720.87	7987.42	0	10506.7	23492.8	10533.1	22805.9	6015.75	12690.3	34577.4	16882.1	0	0	48073.7	35832.1	0	0	0	0	0	0	82979.2	0	846018	0	9380.05	20695.3	796990	12981.7	14204.2	50496.5	20446.7	645865	12882	27666.8	75910.1	131827	13440	8990.85
855.468	0	0	50470	0	7.04728e+06	0	0	0	0	19720.9	0	4005.44	3246.75	8415.1	3953.73	0	3139.45	0	6744.99	15340.5	40237	0	4429	11225.6	5139.83	0	0	0	0	83341.5	0	148168	0	1.99611e+07	0	11541.6	0	19566.3	0	0	4185.68	0	0	10839.7	0	24351.8	0	0	0
855.468	0	0	50470	11173.2	7.04728e+06	0	0	0	4098.97	0	0	0	0	0	0	0	0	0	0	0	11172.2	0	0	0	0	0	0	0	0	83341.5	8173.26	19268.4	0	5.06056e+07	0	11541.6	0	0	0	0	0	0	0	10839.7	0	24351.8	0	20534.8	0
855.471	0	0	11896.3	11173.2	7.04728e+06	0	0	0	4098.97	0	2119.21	0	0	0	0	0	6827.93	0	0	0	20128.6	0	0	0	0	16858.1	5215.42	0	0	83341.5	8173.26	32852.9	0	3.66021e+06	0	11541.6	0	0	0	0	0	0	0	0	0	24351.8	0	20534.8	0
855.468	0	0	11896.3	23500.2	7.04728e+06	0	6414.08	0	4098.97	0	0	0	0	33526.3	0	0	9320.79	0	0	0	21400.5	0	0	0	0	16858.1	5215.42	0	0	55770.5	16849.1	19268.4	0	781015	0	11541.6	0	7107.52	0	0	0	0	0	0	0	24351.8	0	20534.8	0
855.467	0	0	0	23500.2	994265	0	6414.08	0	8208.66	25300.5	0	0	0	91365.4	0	0	9320.79	0	0	17650	21400.5	0	0	13279.9	16395.4	16858.1	5215.42	0	0	13101.3	16849.1	0	21353.9	3.46215e+06	0	12157.5	15704.6	28806.9	0	0	29480.1	16494	62434.3	0	0	11584.4	0	20534.8	0
855.467	0	0	0	45746.7	1.99442e+06	0	6414.08	0	12300.8	25300.5	0	0	0	91365.4	9971.99	0	9320.79	6508.3	0	17650	143103	0	0	13279.9	16395.4	16858.1	5215.42	0	0	13101.3	16849.1	0	21353.9	1.67522e+06	0	12157.5	16788	28806.9	0	6393.41	29480.1	16494	62434.3	0	0	11584.4	0	0	0
855.469	0	0	0	45746.7	1.99442e+06	0	6414.08	8366.14	12300.8	25300.5	7390.9	1186.92	3581.26	91365.4	9971.99	10513.6	13478.5	6508.3	21866.2	29985.1	143103	11099.9	11244.5	13279.9	16395.4	13421.9	0	0	0	0	16849.1	0	22359.8	6.15886e+06	0	16990.4	36168.4	260441	1346.62	6393.41	71055.6	18683.3	242881	17624.9	3456.83	62001.5	32680.7	3193.05	0
369.695	0	0	27002.8	0	0	0	16725.4	0	118157	143009	0	0	0	931958	0	23574.4	0	15495	111446	18960.3	119104	7577.94	43918	32681	10793	7146.49	0	0	9557.85	0	0	0	0	0	3.81193e+06	95026.6	10554.4	0	5543.63	79760.1	68475.1	701749	0	284352	182548	205368	30843.4	0	47935.1
369.695	0	0	27002.8	0	0	0	16725.4	0	118157	143009	0	0	0	931958	0	23574.4	0	15495	111446	18960.3	119104	7577.94	43918	32681	10793	7146.49	0	0	9557.85	0	0	0	0	0	5.60691e+07	77354	10554.4	0	5543.63	79760.1	68475.1	701749	0	284352	182548	205368	30843.4	0	47935.1
377.692	0	0	0	6836.98	0	0	32120.9	0	0	9501.48	0	0	0	153374	0	7998.93	0	0	0	0	0	0	11332.9	0	0	0	0	0	30206.8	0	9523.56	79599.5	0	0	4.03713e+07	13633.9	0	0	9552.55	9975.11	48327.3	65871.5	0	23987.8	25487.8	21138.7	11007.6	10833.4	0
406.185	0	872995	0	2149.89	81067	385668	94088.1	321998	325364	32594.4	556766	364752	251516	161596	689847	864523	771285	743082	206138	19710.1	340297	956929	464098	1.50235e+06	73209.8	846229	1701.9	0	0	10263.5	3.15798e+06	0	0	335713	1.25462e+06	229797	286732	8601.85	221919	88445.9	79408.3	585906	5933.18	282129	433121	115553	175807	360837	276500
418.151	0	41318.7	2975.11	0	8546.98	19408.4	0	8291.89	79326.3	15237.8	50161	25868.6	8492.69	82654.7	43940.2	41006.3	17437	31559.4	130755	52581.1	4365.37	51566.8	18411.5	155842	19906.4	25744.3	0	0	0	0	194043	1567.14	0	68818.5	1.3352e+06	42383.4	83231.1	36284.4	108598	60371.6	158272	201762	8525.02	89366.3	409641	123683	185275	134776	98660.5
420.167	0	3246.56	169926	201994	392097	131714	72085.3	129867	461554	629018	620922	133802	128805	1.073e+06	910048	1.22734e+06	332648	646065	472069	310955	289266	501078	192826	438046	973517	275339	92453	5884.07	11592	20510.4	42418.8	282984	49336.1	1.77648e+06	609820	129567	360966	857849	609264	753386	1.29507e+06	563129	242621	1.02464e+06	1.49275e+06	682170	767535	636560	408842
420.168	0	4257.33	169926	201994	392097	131714	59490.7	129867	461554	629018	620922	133802	128805	1.073e+06	910048	1.22734e+06	536468	646065	472069	310955	289266	541162	239702	411377	973517	275339	92453	5923.39	11592	15293.7	42418.8	282984	49336.1	1.49927e+06	547267	171673	308121	857849	609264	753386	1.29507e+06	778200	242621	1.05126e+06	2.1203e+06	607438	735897	928148	384787
422.18	0	48556.6	0	0	22980	1.20499e+06	21078.5	1.84906e+06	4.18405e+06	593109	5.19668e+06	1.29064e+06	1.405e+06	2.95604e+06	8.71762e+06	5.65958e+06	4.37827e+06	4.87357e+06	5.16062e+06	893347	1.54249e+06	4.0084e+06	3.82433e+06	6.96589e+06	1.09015e+06	2.4655e+06	0	2230.71	0	4400.98	50874.9	0	11258.7	347330	475909	46786.1	2.10853e+06	257128	1.30241e+06	1.63167e+06	2.1495e+06	7.92097e+06	263743	2.80703e+06	1.19231e+07	1.39211e+06	2.1162e+06	2.97161e+06	1.56385e+06
484.24	0	3531.05	87330	22549.4	2.10049e+06	2.61312e+06	39816.8	4.72175e+06	3.21529e+06	3.45766e+06	1.403e+06	1.6396e+06	1.22028e+06	3.59782e+06	798298	802298	111220	811396	1.5121e+06	2.78599e+06	1.19811e+06	314126	889117	1.3262e+06	3.35921e+06	451555	8117.91	535335	36649.7	52035.2	9494.99	73331.7	60831.5	1.30708e+06	7.35608e+07	68242.5	1.01984e+08	7.67097e+06	2.3895e+06	2.12789e+06	2.61587e+06	3.27729e+06	5.01221e+06	4.57453e+06	551356	5.01638e+06	6.20897e+06	1.39234e+06	2.07075e+06
508.219	0	0	5231.81	6434.06	713341	178004	8238.34	334798	1.31996e+06	289037	1.01409e+06	989712	683253	767960	1.52099e+06	1.47711e+06	1.80624e+06	1.2908e+06	752982	429097	406942	2.0439e+06	937733	2.21896e+06	518684	580799	5301.3	0	4613.36	4633.96	19316.6	14231.7	11368.3	2.64515e+06	994612	22899.1	623885	495655	2.01898e+06	1.97491e+06	2.19339e+06	1.71787e+06	686627	1.07174e+06	1.5484e+06	727355	1.09157e+06	1.7614e+06	1.47291e+06
508.22	0	2259.88	216783	60453.9	948702	42370.8	7609.09	186822	413718	237000	246837	555126	218441	700384	427812	370785	256805	239143	300305	445694	176862	372855	315012	345733	393300	149084	8783.2	49124.9	62762.5	161409	21230	605358	40126.7	1.91364e+06	3.76361e+06	18295.2	565824	499849	910348	346171	590825	1.53317e+06	113383	988998	559909	4.41857e+06	1.88542e+06	501495	292919
738.382	0	0	7120.52	165051	299406	0	134344	7068.81	62428.1	74266.3	18540.8	10382.2	29853	527258	17632.1	42861.5	52986.5	24782.7	81692.7	32415.1	48411.7	57653.5	30448.7	16602.4	17875	6944.54	0	17223.1	241675	16895.6	17596.8	9855.19	253231	651773	4.0915e+07	234876	41225.5	17646.3	18645.3	28960	63812.8	370215	5889.45	176148	249013	97908.9	68120.2	58432.9	29917.7
746.413	0	0	20636.9	14876	476017	18367.9	33157.4	29061.1	138510	244667	57966.3	96173.8	66724	448310	312644	122411	191607	132317	67956.4	282076	38008.4	151971	137878	312942	377037	154287	0	0	17641	35825	23564.9	9091.53	36327.4	700573	1.43318e+06	387514	184576	367576	171488	115282	229414	230759	189493	272409	307476	150221	187481	160460	115499
746.412	0	0	18299.1	14876	500444	18991.4	33157.4	29061.1	392829	253668	57966.3	51638.2	50247.7	448310	187580	173269	191607	196502	119880	288035	26464.5	147324	112610	589334	389418	150793	0	0	19041.6	35825	23564.9	9091.53	36327.4	700573	526855	387514	117290	374929	277698	217312	248733	541147	189493	205541	307476	283988	412331	160460	111490
867.358	0	0	0	5032.14	0	42013.3	0	51058	97350.7	3009.97	114694	15463.4	12434.5	108752	188939	131929	54326	108501	99813.9	12748.4	23765.5	149127	25240.2	131953	10766.8	22707.6	29242.1	0	0	0	0	0	0	14641	5.29242e+06	0	307507	13385.9	230194	160067	168670	1.92686e+06	7052.33	164521	2.37009e+06	1.83047e+06	1.82603e+06	1.08361e+06	196142
1003.5	0	0	198651	0	9877.71	916122	0	1.50157e+06	321264	306110	219753	181525	129032	254602	203133	183797	193082	101359	150862	389493	385452	312159	139185	318463	433733	343076	0	0	0	0	5527.36	0	0	24549.5	3.65253e+07	0	7.10835e+06	1.62483e+06	196511	182029	288135	365139	640001	206593	76640.1	488395	958223	399756	317644
239.62	0	0	0	0	0	0	668528	0	0	0	0	1781.72	0	0	0	2620.89	0	0	0	0	0	9059.71	0	0	0	0	0	0	0	0	0	11446.8	0	0	0	1.95937e+07	6007.76	0	0	6217.29	15136	0	0	0	0	13539.7	11289	0	1467.03
256.626	0	0	0	0	0	0	52577	0	0	0	0	0	0	0	0	0	0	0	0	0	0	0	0	0	0	0	0	0	0	0	10048.4	0	0	0	0	488908	0	0	0	0	0	0	0	0	11600.2	0	0	0	0
270.193	0	0	25329.8	5230.27	0	5249.42	1.05641e+06	13366.2	0	21109	12488.7	0	1657.26	0	0	9123.28	0	0	2344.52	0	8035.05	14768.4	0	7232.48	2898.53	43152	0	2118.34	7600.36	102148	2100.42	69573.9	7279.86	0	0	5.30788e+06	30160.9	12210.7	0	7186.42	7754.05	13222.2	0	12105.3	11155.4	5570.78	17190.5	8581.98	3235.38
282.192	0	0	156451	48342.2	14538.9	1402.3	835477	1494.5	7593.53	5549.38	0	2642.26	0	7768.96	2200.5	5983.27	9717.35	706.13	5507.02	3374.4	11108.7	3127.38	2684.63	2201.85	7616.9	1946.06	0	6122.99	88796.2	44232.6	48357.3	31426.4	41242.4	63533.7	7281.05	3.88602e+06	7291.78	4702.27	5015.9	3856.91	8656.23	4110.35	2119.06	6024.24	12883.8	2109.55	18409.2	18901.8	1215.07
283.205	0	0	1458.05	0	0	1910.88	118065	22386.1	4096.77	0	5436.37	3188.47	3947.75	2613.81	8325.77	15014.7	8881.26	15449.1	14063.7	3851.46	3649.59	22580.5	5282.81	3605.73	5612.04	4493.71	0	2386.93	0	0	0	2629.77	0	0	0	884896	58233.8	6083.76	6706.98	5767.17	11373	5490.87	1769.48	4264.71	10757.1	5011.37	4961.72	9290.16	4766.37
297.184	0	0	22986.6	10197.3	11181.2	0	45080.8	74353.8	34477.6	7565.62	6596.68	7763.15	0	0	0	6602.83	0	0	0	9155.53	0	0	0	0	6062.54	0	0	0	19146.8	0	6740.89	0	11495.2	50555.2	6808.02	753459	158348	95019.3	49089	37522.7	49634.1	26326.2	25242.7	20734.2	13495.1	19701.2	17374.9	12127.8	13252.5
297.184	0	2404.84	2344.74	3039.71	5800.21	1426	108224	7119.57	0	2093.73	1765.24	2382.83	2042.01	0	0	4362.82	4532.29	1874.08	0	0	0	0	1609.6	4827.15	0	4488.38	1916.68	3910.54	2593.14	1595.41	2291.95	0	0	1372.49	1697.88	994747	14606.5	8087.68	6191.94	5621.88	0	0	4168.06	0	4615.67	0	3075.78	1866.84	0
298.191	0	3431.22	85666.9	18137.2	26507.5	45822.7	328410	26201.4	61758.8	150045	23495.4	62266.3	28405.2	130834	31124.8	42098.8	23560.8	26792.8	150167	97823.9	387033	32065.2	147086	36765.1	103368	36248.4	0	0	12893.9	11254.8	13928.7	145096	58496	21538.7	36373.3	414088	85386.5	177158	32971.8	170088	258784	105372	87789.5	239033	16708.3	113815	107273	55130.7	35072.4
318.215	0	823.055	542.378	0	1709.72	1109.93	80152.2	2664.49	4507.26	1626.7	1005.07	1399.82	3489.97	3716.22	0	2242.84	1423.78	1214.16	1088.42	946.599	500.276	3712.71	0	0	0	2105.53	0	764.75	4369.05	634.011	3046.65	0	0	3471.89	1322.14	746737	4359.48	2931.71	0	2086.88	0	1995.53	2171.21	847.966	0	0	580.649	0	0
336.224	0	0	0	0	0	0	99826.9	55870.5	14032.2	5086.93	0	0	0	5821.83	0	0	0	0	0	0	0	0	0	0	0	0	0	0	0	0	0	0	0	0	6711.38	1.31919e+06	108020	21411	22341.5	15123.7	17053.7	28367.9	7290.5	0	114336	0	0	0	5705.53
336.224	0	0	0	0	0	0	99826.9	41756.2	0	0	0	0	0	0	0	0	0	0	0	0	0	0	0	0	0	0	0	0	0	0	0	0	0	0	6711.38	3.23984e+06	108020	21411	22341.5	15123.7	11255.9	28367.9	0	0	114336	0	0	0	5705.53
346.2	0	52357.9	165152	6198.81	97196.7	5771.11	177584	21555.4	16067.5	27246.4	11622.4	7563.97	15366.8	49039.9	5541.13	7533.99	3259.55	19612.9	16013.4	58014.4	8280	5931.8	20478.9	46772.7	37817.1	5403.42	0	190441	4731.38	101331	50781.2	395252	8170.52	296093	9178.48	777140	86207.2	8224.07	10646.8	43657.1	40928	31702	13746.9	24039.4	24300.3	13156.4	7669.99	7246.61	41519.2
352.217	0	0	7205.81	0	0	103555	65332.1	548092	0	10208.1	103042	0	0	0	3204.17	0	0	0	0	0	11443.1	0	0	0	0	12931.3	0	0	0	0	0	7090.8	0	0	5286.57	535817	401100	8346.34	0	8787.48	8429.66	6907.41	0	11640.8	341567	7066.47	0	5727.35	18861.7
354.262	0	0	53931.4	11460.3	0	0	1.68755e+06	0	8930.35	5626.89	1286.54	0	4364.71	0	0	0	0	0	0	0	0	0	0	0	0	0	4559.02	0	0	9523.95	6572.26	66931.2	8642.94	0	0	633982	0	0	0	0	0	0	0	0	0	0	0	0	0
364.21	0	0	80890.2	13425.6	18711.4	0	1.89424e+06	9948.43	5457.36	0	0	0	2106.59	0	0	0	3311.24	0	0	0	9189.52	7101.34	0	0	0	4765.46	0	2251.61	0	9834.29	38169.4	7273.04	13871.5	32977.2	0	668787	24068.3	9173.19	8883.51	11702.2	9903.1	5670.49	0	8731.57	8978.34	0	0	11478.9	0
366.227	0	0	9426.7	0	0	0	236182	19481	6459.09	0	0	0	0	0	0	0	0	0	0	0	6860.98	0	0	0	0	0	0	2767.11	0	0	0	0	0	0	0	478627	20206.2	6120.73	10430.3	0	0	0	0	0	8805.16	0	0	0	0
369.28	0	9707.38	7533.5	15786.4	13607.5	30714.6	1.06645e+06	53291.7	5852.9	11216.3	38509.5	6475.77	23229.5	10428.9	19751.6	59004.5	109863	10179.6	51996.8	0	40702.2	106507	16785.7	20922.9	10727.8	81432	0	0	38955	515633	27082.6	14666.4	25271.2	0	34528.1	5.11603e+07	198606	0	35733.3	158294	172565	213953	38674.2	331653	692071	158958	162531	229160	96644.1
372.693	0	0	0	15136.7	0	0	2.12774e+06	0	0	0	0	0	0	0	0	0	0	0	0	0	0	0	0	0	0	0	0	0	0	0	4123.48	103251	17894.3	0	0	4.55388e+06	0	0	0	0	16133.2	0	0	0	10913.1	0	0	0	0
372.693	0	0	0	15136.7	0	0	2.12774e+06	0	0	0	0	0	0	0	0	0	0	0	0	0	0	0	0	0	0	15768.7	0	0	0	84593	2356.41	103251	17894.3	0	28736.9	2.34404e+07	0	0	0	0	16133.2	0	5487.5	0	10913.1	0	0	0	0
372.692	0	0	0	15136.7	0	0	2.38046e+06	0	0	0	0	0	6476.55	0	0	0	5840.14	0	0	0	0	0	0	0	0	15768.7	7158.08	0	0	84593	2356.41	103251	17894.3	19366.6	28736.9	1.42789e+06	17472.7	0	39518.8	0	16133.2	0	5487.5	0	10913.1	13474.5	0	0	0
372.692	0	0	9805.61	11766.4	0	0	2.38046e+06	0	0	0	0	0	6476.55	0	0	0	5840.14	0	0	0	0	0	0	0	0	16395.1	7158.08	0	0	84593	0	0	39251.1	19366.6	28736.9	3.96825e+07	17472.7	0	39518.8	0	0	0	5487.5	0	0	13474.5	0	7519.61	0
374.2	0	0	0	0	3892.21	0	236947	0	0	0	0	0	0	0	0	0	0	0	0	0	0	0	0	0	0	0	0	0	0	0	11644.1	2410.13	0	106111	5776.6	490150	0	6224.48	0	10801.4	0	0	0	0	41308.5	0	0	6350.25	0
374.229	0	9026.76	1780.59	2054.3	11772.8	0	88298.9	0	0	0	0	0	11270.5	0	0	0	0	0	0	0	0	0	0	0	0	0	0	0	0	0	5507.16	0	2335.46	0	0	423860	23760.5	5929.02	0	0	0	0	0	0	0	0	0	0	0
378.261	0	0	4295.2	40878.6	3304.28	0	2.21001e+06	8421.43	0	0	0	0	0	0	5474.47	0	0	0	0	0	7589.42	2658.64	0	9121.35	0	0	9969.6	0	3751.93	5171.41	5106.12	9016	30215	4161.99	0	483634	7397.67	0	0	0	0	0	0	0	13071.9	0	0	0	0
379.175	0	0	3403.45	2057.9	0	0	141283	0	0	0	0	0	2286.94	0	0	0	0	0	0	0	0	0	0	0	0	0	0	0	1328.14	3813.41	13699.5	1571.9	3086.69	13915.1	0	5.86392e+06	0	0	0	2892.75	0	0	0	6665.76	0	0	0	0	0
386.217	0	26017.6	20982.1	9623.5	71035.7	0	344080	9865.27	29791.7	59791.6	19339.2	16340	42485.5	44006.4	61178.4	19820	26689.9	18191.7	65409.3	53161.2	50425.1	23192.7	39353.3	50764.3	76982.5	7558.22	0	0	3180.57	11069.8	58994.3	25633.6	16701	60180.3	0	512477	27532.3	25319.9	0	37555.4	129668	23311	11607.1	30026	7254.44	47838.4	20492.5	19652.5	18840.3
388.178	0	0	0	0	5478.97	0	87672.6	6113.53	0	0	0	0	0	0	0	0	0	0	0	0	0	0	0	0	0	0	0	0	0	11414.9	0	2504.05	0	596045	14036.2	401412	0	1974.53	0	6233.96	2740.42	10350.5	0	0	7052.02	0	0	2391.37	10834.9
390.226	0	0	747.791	3485.58	0	0	276641	0	0	0	0	0	0	0	0	0	0	8547.27	29192.9	0	0	0	0	0	0	0	0	0	0	0	0	0	1765.97	0	0	2.7288e+06	0	0	0	0	0	17222.8	0	0	0	0	7199.81	0	0
394.257	0	0	0	0	9923.08	0	324691	0	0	0	0	0	0	0	0	0	0	2064.55	0	0	5681.69	2937.53	0	0	0	0	2669.75	0	0	0	0	0	0	8133.25	0	574497	0	0	0	0	0	0	0	0	0	5647.39	0	0	0
394.257	0	0	0	0	9923.08	0	682653	0	0	0	0	0	0	0	0	0	0	0	0	0	0	2937.53	0	0	0	0	2669.75	0	0	0	0	0	0	8133.25	0	2.10354e+06	0	0	0	0	0	0	0	0	0	0	0	0	0
430.218	0	4392.76	0	11924.9	12078.4	2261.38	117567	0	0	0	0	0	0	0	0	0	0	0	0	0	0	0	0	0	0	0	0	0	11884.8	0	0	0	9763.95	79385.2	8213.8	839722	2664.84	0	0	0	0	0	0	5375.1	0	0	0	0	0
518.78	0	0	0	0	0	0	782214	0	0	0	0	0	0	0	0	0	0	0	0	0	0	0	0	0	0	0	0	0	0	0	0	0	0	0	0	5.87046e+06	0	0	0	0	0	0	0	0	0	0	0	0	0
518.779	0	0	0	0	0	0	457939	0	0	0	0	0	0	0	0	0	0	0	0	0	31273.8	0	0	0	0	0	0	0	0	0	0	29223.4	0	0	0	3.01718e+07	0	0	0	0	12218.2	7367.1	0	0	35300.1	0	0	0	0
633.413	0	0	12242.8	5897.22	0	0	321764	0	5154.87	2662.75	0	0	0	0	0	0	0	0	0	0	0	6212.47	0	0	0	0	0	0	0	4541.03	0	0	0	0	0	2.291e+06	0	0	0	5336.24	12021.4	0	0	0	0	0	5771.65	15059.3	3425.82
633.414	0	0	12242.8	11531.3	0	0	321764	0	5154.87	2662.75	0	0	0	0	0	0	0	0	0	0	0	6212.47	0	0	0	0	0	0	0	8758.92	0	0	0	0	0	1.03989e+07	0	0	0	5336.24	12021.4	0	0	0	0	0	5771.65	15059.3	3425.82
651.422	0	0	0	5174.22	0	0	1.10261e+06	0	0	0	0	0	0	0	10624.3	24756.5	0	3742.28	0	4388.99	11553.2	0	0	43803.5	0	7261.88	8754.87	14023.8	19405.1	0	0	0	3022.95	0	0	1.75275e+06	0	31614.5	0	0	0	0	0	0	0	0	0	0	0
651.421	0	0	0	68438.6	0	0	1.10261e+06	0	0	0	0	0	0	0	6437.16	11184.6	0	0	11042.6	0	11553.2	0	0	43803.5	0	7261.88	0	0	19405.1	0	0	0	109853	0	0	3.06946e+07	0	31614.5	0	0	0	0	0	0	0	0	0	0	0
655.398	0	0	1.22467e+06	145657	10991	0	9.78142e+06	270200	0	35608.1	22323.4	0	0	0	0	24232.6	17194.1	9245.36	53890.8	7450.96	25481.4	12275.4	0	17328.5	7361.99	22910.7	104669	8904.64	25377.6	287764	35013.3	1.87764e+06	42857.3	0	0	8.90541e+06	16719	9902.8	8269.32	0	0	13357	7136.81	13190.1	26232.3	18300.1	51103.6	20924.2	0
663.388	0	0	19861.5	4207.91	0	0	325014	73312.4	90044.7	88601.6	73924.3	0	30935.3	0	8286.03	12387.1	3975.52	0	0	0	38572.3	3667.22	0	5154.23	0	1175.64	11364.8	3741.34	0	170782	0	9484.71	4063.44	62985.9	0	3.72967e+06	0	0	0	0	13091.7	0	0	0	7448.61	0	0	0	0
663.389	0	0	20184.5	6073.44	0	0	759857	0	3847.41	7841.83	0	0	0	0	8286.03	12387.1	3975.52	0	0	0	38572.3	3667.22	0	5154.23	0	2964.92	0	3741.34	0	20443.2	0	22486.2	9452.69	772626	0	2.61224e+06	0	0	0	0	13091.7	0	0	0	0	0	0	0	0
666.408	0	0	5374.46	10492.3	0	0	91372.5	3349.64	0	15533.4	9250.85	8521.67	0	11665.5	0	0	5849.74	0	14017.1	7639.45	7761.55	0	6790.38	0	0	0	0	33154.6	3047.5	16573.4	0	7668.06	0	0	0	2.49641e+06	0	0	0	0	4170.05	0	0	0	0	0	0	0	0
667.419	0	0	0	0	0	0	120908	0	0	0	0	0	0	0	0	0	0	0	0	0	0	0	0	0	0	0	0	0	0	3112.54	0	171393	0	0	15151.7	763796	0	0	0	0	0	0	0	0	0	0	0	0	0
667.419	0	0	0	5816.58	0	0	120908	0	0	0	0	0	0	0	0	0	0	0	0	0	0	0	0	0	0	0	0	0	0	7108.7	0	171393	0	0	15151.7	788426	0	0	0	0	0	0	0	0	0	0	0	0	0
667.418	0	0	0	44968.8	12545.2	0	347482	0	0	0	0	0	0	0	0	0	0	0	0	0	0	0	0	0	0	0	0	0	2842.17	167417	8279.34	171393	19887.5	0	15151.7	1.07824e+06	0	0	0	0	0	0	0	0	0	0	0	0	0
672.392	0	3857.24	543666	35092.8	0	0	1.06188e+06	0	12761.1	16220.8	0	6920.1	9532.87	30642.3	6243.55	55162.4	18200	7510.11	13356.8	8017.06	15851.1	9429.32	12147.4	9401.12	14149.7	11381.6	6241.54	31891.5	9862.8	20444.9	0	304714	17603.8	46265.9	0	2.48216e+06	0	28303.6	16908.1	10936.3	42342.2	19037.1	0	51981.7	90670.3	13457.6	12565	28300	15049.1
672.395	0	0	0	54107.8	50098.7	0	4.15988e+06	0	4516.99	60607.4	20282.9	12628.8	6364.95	7364.49	23019.1	18659.3	47801	13966.4	12557.6	0	40712.1	43944.9	33310.4	24437.3	26930	72739.9	166355	0	24213.3	12050.7	27182.2	0	24378.4	25506.9	5462.29	1.12768e+07	0	8381.06	16908.1	6394.58	20991.1	10623	0	3047.12	5420.72	6260.56	0	7027.53	25896.4
672.394	0	0	0	54107.8	40099.5	2988.55	4.15988e+06	0	10273.7	60607.4	20282.9	12628.8	6364.95	5513.91	23019.1	18659.3	47801	13966.4	21920.3	3082.43	40712.1	43944.9	33310.4	24437.3	26930	72739.9	166355	6166.3	24213.3	12050.7	27182.2	0	24378.4	25826.8	5462.29	8.38334e+06	5542.31	5647.71	10641.1	16894.1	20991.1	9438.54	0	9987.95	6738.93	6037.35	5410.16	11350.5	25896.4
678.396	0	0	44105.2	83216.9	9319.36	0	2.35666e+06	0	10691.5	96985.4	8845.1	0	0	67983	9212.79	0	0	0	39036.7	19973.7	11304.6	11755.7	0	0	48403.5	0	26965	0	0	0	6030.07	100864	12032.1	0	0	3.71687e+06	0	36631.3	0	11128.2	0	0	0	0	0	0	0	16498.5	0
678.404	0	0	44105.2	83216.9	18556.1	0	4.7163e+06	0	10691.5	96985.4	8845.1	0	0	64233.4	9212.79	0	0	0	47345	19973.7	0	11755.7	0	0	45027.4	0	2517.01	0	10278.4	6846.16	13163.2	91093.9	79776.3	0	0	2.63505e+06	0	36631.3	0	32064.6	4678.1	0	0	0	0	0	0	16498.5	0
684.353	0	10830.8	87754.9	0	0	3190.38	1.28225e+06	17314	43438	7437.11	17634.5	34692.5	25887.4	21250.6	13289.5	90733.6	14837.6	20931.4	25370.1	20947.9	0	66386.8	21633.5	91324.8	20169.5	0	0	0	7057.1	22714.2	17316.1	150262	2651.73	35877.4	472909	2.1527e+07	127257	119705	84302.6	440287	650076	315693	21910	67037.4	831226	944473	577842	642223	654781
684.352	0	4534.76	85464.9	22640.2	0	8995.02	1.28225e+06	17314	58390.4	7437.11	23274.6	52004.3	39836.4	45278.4	20693.4	146567	15252.3	52901.3	37424.1	29981	7531.25	96437.8	24672.7	133719	28305.1	8053.18	58975.9	0	0	9615.38	17316.1	91087.1	12544.7	53010.9	670921	5.88645e+06	127257	167502	138442	648867	955573	477595	30315.3	103869	1.21765e+06	1.42409e+06	876896	931930	941863
684.447	0	30590.9	0	61250.2	8121.99	0	1.2559e+06	0	0	5618.51	0	0	4369.31	0	0	0	0	0	5745.61	6235.8	0	0	5659.93	0	0	0	0	0	9041.46	0	5065.55	102537	47544.4	0	0	1.10418e+07	0	0	0	0	5906.71	0	0	0	0	0	0	0	8003.14
684.447	0	30590.9	28145.4	139210	8121.99	0	1.2559e+06	0	1894.4	0	0	0	0	0	0	0	0	1781.16	0	0	0	0	0	0	0	0	0	0	9041.46	33820.9	11593.8	102537	64579.5	0	0	5.81031e+06	0	0	0	0	0	0	0	0	0	0	0	0	0
685.365	0	0	114955	0	52219.6	14539	625547	8282.47	47889.8	105347	9745.5	0	2820.13	72368.8	0	4922.01	0	3972.36	6968.49	49571.3	8824.24	0	0	574.659	65991.6	0	0	0	2408.35	46480.1	17050.9	110106	6239.44	6.21349e+06	23277.2	7.95084e+06	6249.41	63311.3	6209.08	8340.95	19223.3	8020.14	0	0	39290	28627.2	31665.4	45671.9	26959.9
685.371	0	10859.6	38878.2	93109.2	12182	8624.08	6.13199e+06	72063.2	61167.4	26679.6	56405.3	11225.2	9667.64	28607.7	5289.78	3466.76	12064.1	55472.2	6946.95	19213.2	20625.7	5600.94	19707.4	6824.53	65645.5	14489.4	276609	0	4342.46	54570.9	6944.57	45319.7	64727.4	77580.7	28185.3	6.48564e+07	90347.8	0	10869.7	28728.7	18496.6	44961.8	5903.68	34732.9	287104	36502.9	23916	12178.2	42471.6
685.429	0	0	27812.6	28486.1	0	0	81451.3	0	0	0	0	0	0	0	3924.94	0	0	0	0	13073.5	0	0	0	0	0	0	0	0	0	12976.6	0	0	21125.3	0	0	2.89455e+06	0	0	0	0	0	0	0	0	0	0	0	0	0
685.425	0	1819.17	4.17627e+06	263189	12235.6	0	1.24873e+06	81643.6	250686	50411.5	61690.7	0	12377	9122.22	10632.1	31652.4	8054.47	61985	0	0	74075.3	9857.17	0	0	10893.8	24185.2	5933.81	0	46252.6	158803	27168.3	2.32876e+06	265621	0	4954.94	754275	12933	20069.7	4471.78	6198.66	14556.8	13305.4	0	14270.3	0	4508.99	4889.12	0	17930.6
688.39	0	21424.7	997042	56362.6	66275.7	284163	158216	53723	407133	432251	33453	180897	80904.2	362021	340848	285743	24380.2	26000.9	84359.1	178552	103670	137923	152910	998506	293811	218850	71136.8	15540.2	191037	0	7281.48	33774.7	190048	36795.8	27654.2	1.45363e+06	115555	137909	33460.7	593824	982753	43691.3	37477.9	5487.71	33249.6	363664	118235	389390	183029
688.391	0	12615.7	10437.5	56362.6	66275.7	233810	158216	199425	516559	370937	498582	580524	238896	1.00688e+06	2.30762e+06	334743	216433	391111	1.5793e+06	785927	456631	175131	449887	998506	732644	936356	71136.8	15540.2	191037	19683.5	34296.1	33774.7	190048	17007.5	27654.2	5.28429e+06	236976	983381	294537	909627	982753	606800	173570	491585	102532	769217	1.01326e+06	389390	726427
691.419	0	0	0	10578.5	0	0	5.53992e+06	3830.71	0	0	0	0	0	0	0	0	0	0	0	0	0	0	0	0	0	0	0	12179	0	11382.5	21091.3	0	3405.99	0	0	6.44742e+07	0	2692.52	0	0	0	0	0	0	0	0	0	0	30835.3
691.415	0	4009.47	55959.6	36803.2	0	0	2.06408e+06	0	0	0	18137.1	0	43358.3	0	0	9456.16	0	21690.7	43864.7	9752.39	0	5849.7	0	0	6897.28	0	5121.12	0	9009.07	29484.6	113893	20398.8	196164	0	0	9.10059e+06	57199.4	0	14767	63111	57653.3	13944.6	0	15208.9	33888.1	151584	126162	156461	36293.8
701.364	0	0	27624.3	5567.03	0	0	1.24806e+06	0	0	0	0	0	7447.28	0	0	0	0	0	2016.58	0	1520.62	0	0	0	0	0	0	0	0	13312.9	6638.32	14462.6	0	43351	0	785810	0	0	0	0	0	0	0	0	14181.3	1966.03	0	0	1166.8
701.366	0	0	620639	31975.2	15699.3	0	2.85005e+06	0	2402.15	6729.71	0	0	0	9206.32	0	21280.9	0	0	0	7182.39	1520.62	0	9645.72	0	13994.5	8760.02	0	0	0	7338.99	9043.84	1.12976e+06	0	43351	35528.3	1.20166e+08	0	8218.71	0	0	0	2206.62	0	0	14181.3	1966.03	28049.7	13763.8	2942.83
701.367	0	0	620639	39205.3	28125.6	0	541199	99535	29363.2	31495.5	68300.6	18133.2	63180.9	15494.8	43363.8	21280.9	46708.8	29436.8	41628.7	28264.4	15931.5	83962.3	51652.1	63481.4	10710.3	14458.2	0	0	0	20694.4	9043.84	1.12976e+06	11906.4	15038.9	35528.3	1.11415e+07	27040.4	64509.9	59634.9	28231	55747.1	47899.9	45253.8	17586.2	13528.3	11814	28049.7	130323	69595.5
701.366	0	0	620639	39715.3	65828.5	8661.58	541199	99535	1.17795e+06	960254	68300.6	115173	63180.9	707579	36962.8	22599.5	62624.2	337346	1.12347e+06	362972	35884.5	83962.3	51652.1	303165	380358	30322.9	0	0	179699	42749.3	6816.27	1.12976e+06	69211.1	440220	35528.3	3.39751e+06	27603	503519	2.63357e+06	672395	724046	1.93415e+06	930404	833746	13909.9	436244	479144	136141	67341.9
704.36	0	0	108854	11377	84341.3	72993.8	4.41076e+06	210761	359584	59681.3	124721	106027	39214.2	206709	272106	458235	129396	104381	155151	89721.7	97464.1	71809.2	122139	395675	129079	83362	5083.84	0	0	8173.62	8379.45	143409	9279.82	71250.1	57087.8	2.67753e+07	224922	30679.5	93192.1	43004.8	77715.8	143300	26900.3	136437	91501.5	95003.7	196380	105341	48494
710.389	0	0	11655.6	86444.6	20629.6	0	3.50731e+06	5899.9	0	36967.4	0	0	0	0	8404.69	0	0	0	6709.13	18440.5	0	19452.5	17250	26377.7	0	0	7132.88	0	4018.26	0	16791.1	211146	84391.4	250169	9420.24	7.54634e+07	0	0	0	0	0	0	0	0	0	0	0	0	0
710.393	0	0	181184	13182.8	23474.4	6410.74	226551	7525.59	44845.9	12865.6	6238.93	49316.5	110923	32605.4	44524.9	197570	73686.8	35633.6	18054.8	18440.5	93485.1	138486	46958.1	94794	18912.9	107254	5543.58	0	57971	15769.1	8974.57	8393.93	16006.3	192223	8889.66	2.26137e+06	14388.7	37666.6	24719.9	18504.4	82950	10053.7	10007.2	29244.4	26974.8	12459.6	19773.1	21072.2	24652.9
715.345	0	0	26469.9	19419.3	8222.53	29981.7	6.26976e+06	0	121945	45172.1	26778.4	107216	20721.7	55428.6	99747.7	111289	90403.4	69025.2	211282	30866.3	192065	95914.4	117725	155164	40648	28754.3	0	0	0	14992.7	6967.95	58677.3	0	440150	154819	2.49462e+08	102224	100109	27100.6	304468	463291	239397	9421.03	240047	72730.6	232209	266566	220154	48035.4
715.343	0	0	1.76348e+06	67551.6	31572.9	8789.6	54664.7	14441.2	77906.4	34467.3	30919.5	0	0	201665	11941.9	10597.6	12320.6	74410.5	35234.2	100079	16499.4	7148.97	28125.7	41087.8	86864.1	0	0	0	40159.1	0	46035.4	2.33299e+06	142126	69422.5	21693	1.7264e+06	37189.1	116417	162951	85197.8	106495	222261	51364.9	134936	138934	334231	426000	58346.7	39703.2
715.343	0	0	7816.69	0	70659.1	12314.5	37852.7	0	173049	41213.7	73975.3	16676.4	11898.7	292906	44995	11905.5	3685.08	215139	144110	100079	16368.5	12126.6	54887.3	41087.8	117673	11767.5	0	0	20020.8	0	11757.4	25195.3	26320.8	61028	0	1.66532e+06	66706.2	105325	468870	197099	301721	683233	54024.7	377459	322304	932862	971723	192295	132597
716.348	0	0	9467.03	0	0	4263.7	2.80997e+06	12105.4	52725.3	13996.9	39776.3	43314.1	10608.2	33525.2	39123.7	188237	36847.6	25312	42001.5	12363.8	49448.1	70900.8	43078.3	83426.8	28303.1	21476.5	0	0	0	7831.71	11720.3	6887.94	0	156204	40063.9	9.97274e+07	70549.6	27121.5	9755.16	102736	185569	83473.1	9825.14	162042	243207	96685.8	104912	173570	69060.2
717.361	0	0	105190	19234.2	4381.09	0	4.8995e+06	0	462276	336756	9368.68	24102.8	9145.81	322235	296828	453124	45708.2	7126.33	153708	190776	388818	196038	212187	427335	312690	43526.4	0	0	6492.9	5625.67	0	110436	10998.3	44690.4	264794	2.47171e+08	171791	77971.3	39896.9	98561	248582	156335	0	240597	658828	194515	266066	359364	227872
717.362	0	0	144688	38506.4	157186	0	2.3664e+06	8479.54	54630.8	15788	9368.68	21209.7	0	6833.19	159907	453124	77419.3	7126.33	22782.3	8167.31	74270.6	196038	12854.9	114373	9323.51	178011	3766.6	0	18900.2	22927.4	5754.96	189954	10998.3	447586	264794	3.64417e+06	171791	24562.8	39896.9	109563	248582	197540	5706.63	240597	783773	229807	341136	359364	226798
717.361	0	0	491559	16211.6	177364	13023.6	766776	6875.23	414563	105306	17820.1	167596	7107.88	253345	20231.2	109680	22499.9	12648.2	29237.9	108098	106827	37921.4	251397	393450	51001.6	98054.2	3766.6	49018.9	123260	27399	28930.4	64953.8	69003	889199	402218	7.80682e+06	55736.7	21217.5	68867.2	0	20253.9	33340.2	11384.7	42080.2	63633.3	8836.33	12478	39258.7	22346.4
718.452	0	0	0	50420.7	4278.66	0	357614	138664	269153	194895	152650	0	53827.9	0	13411.1	9012.47	2306.85	1888.4	0	0	12558	13304.3	0	0	6989.1	1832.77	167809	67100.5	0	395218	2859.75	0	48908.6	0	0	1.17143e+06	0	14386.6	0	218523	383681	50475.7	0	70593.7	0	63676.4	180532	71008.1	0
719.376	0	23936.8	57673	0	7722.16	0	2.53513e+06	5793.31	32272.2	8239.79	8350.94	0	6807.62	9602.4	17936	0	9690.96	0	36042.9	2880.18	34938.3	20810.3	16352.7	10392	6411.73	17340.8	18070.3	95990.8	0	69288.9	35983.1	63410.6	36160.3	23946.3	18703	1.20878e+08	82574.6	10623.6	0	37878.6	125594	18763.9	0	34816.2	25044.5	24182.5	40480.4	50135.8	0
719.376	0	1395.55	113431	167730	61651.9	84546.5	50294.7	159830	47252.3	133583	143188	62748.6	47333.8	467303	44448.6	77923.8	91738.5	115741	109209	355300	67021.7	114716	90888.2	70934.4	196064	143907	0	19189.1	22425.6	9695.62	21472.5	41714	70871.5	143332	54951.1	920496	211453	433950	120819	57790.3	52796.6	141476	110864	83667	161007	83025.3	150065	162375	480391
720.383	0	0	6887.43	7438.54	15923.9	33762.6	285203	115248	688188	172202	481156	339179	289692	502932	589768	473434	732330	499440	445630	288902	50143.8	934822	295294	798572	302369	96716.7	11533.4	0	320967	0	7864.62	26705.2	9744.2	17354.9	79769.8	1.07622e+07	306058	346916	483547	1.54859e+06	1.90476e+06	1.13045e+06	196235	247436	1.18256e+06	1.27451e+06	1.38999e+06	1.09052e+06	470121
721.391	0	0	21459	25581.9	0	0	3.73049e+06	0	0	0	0	0	0	0	0	0	0	0	9311.65	0	9682.23	0	0	0	0	0	0	0	0	7210.4	51579.4	31515	4124.27	0	0	1.02183e+08	0	0	0	0	0	0	0	0	0	0	0	0	11929.9
721.392	0	0	76044.5	25581.9	0	0	6.30137e+06	8717.01	23486.6	0	19317.3	6845.96	5476.3	0	70748.7	56470.9	9566.54	33624.9	25672.1	0	263042	65798.3	20588.6	18161.4	5993.91	7865.71	0	22142.7	16084	38024.3	51579.4	57452.1	40677.7	74035.2	32615.3	1.73957e+08	73615.1	0	0	36579.4	49675.8	0	0	0	72883.2	27257.1	34526.9	98854.7	26563
722.397	0	0	220091	17060	34779.3	21181.5	78062.7	43988.8	657257	129153	384020	271312	176473	425798	519590	303780	592648	424539	348329	236606	27250.6	746881	229634	762510	275544	67721.2	0	3650.41	28598.2	22624.1	7528.88	107087	9721.79	62416.1	10088.8	8.04256e+06	228895	381202	510305	1.44322e+06	1.65904e+06	1.0448e+06	166592	206408	1.02237e+06	1.20958e+06	1.16186e+06	958144	306574
722.394	0	0	1.80434e+06	17060	34779.3	9541.27	45896.8	21417.7	48673.4	42235.7	25472.7	25577.8	14430	106431	38039.4	14521	19991.2	29252.6	63106.2	56231	17055.8	47957.1	15834.4	44667.1	73991.4	14697.9	6418.14	3650.41	28598.2	22624.1	7528.88	149000	0	107192	9888.09	483776	14400.3	110321	136767	50156.5	45589	43005	132325	230715	31823.4	39008.4	28154.7	21421.6	25450.3
723.407	0	11954.4	18831.7	254139	17603.4	9035.13	2.81686e+06	297529	330301	452781	449941	427313	424714	779017	458341	288541	258043	223784	327549	290634	495039	441794	195766	177005	467772	69706.5	3288.56	12980.3	96034.5	107408	145959	209100	94275.2	53189.7	39691.6	1.81766e+06	139806	698707	830874	2.49246e+06	3.04485e+06	1.23514e+06	449345	1.47421e+06	140798	1.51457e+06	1.74144e+06	1.33949e+06	350836
724.409	0	0	0	53831.2	0	0	3.95466e+06	49799.3	6060.31	0	56778.4	0	16856	8347.27	58672.4	31367.3	18719.7	42816.4	75883.5	0	2158.06	56492.7	0	31340.6	12031.5	1311.17	4481.63	0	0	9343.96	25608.9	5021.71	81788.5	18623.3	3241.92	7.03225e+07	55875	0	1164.67	9200.1	14514	16681	0	0	253401	10978.4	17534.9	27595.1	0
774.473	0	0	0	18556.3	24577.6	0	2.97881e+06	25969.7	196005	71502.2	31069.4	0	10004.9	9620	0	0	0	8733.11	0	0	0	0	0	0	0	0	0	6191.07	0	612793	0	0	4306.72	7775.84	0	2.51143e+07	0	0	0	0	0	0	0	0	0	0	13121	0	0
283.205	0	0	0	0	0	0	0	59723.3	18826.5	8738.67	11298.3	12113.2	8623.9	8189.55	9753.21	9001.7	7099.87	12080.7	13780.2	19285.5	11308.9	10423.1	10911.1	9303.35	6438	8900.18	6342.99	5579.1	6322.17	5825.68	0	0	8998.9	0	0	0	475622	69013	28635	20894.1	34496.7	30002.4	30341.4	16845.3	11236.8	25515.9	19407.1	18366.9	29281
351.216	0	0	0	0	0	0	141070	34177.1	21522.2	11979.5	7263.74	9310.45	5010.25	11193	0	17212.4	8151.17	11983.1	10285.4	11173.7	27274.4	12891.4	12350.6	0	0	62722.6	131597	6207.69	0	0	0	0	0	0	0	511742	1.64159e+06	36209.9	54758.2	22814.6	29643.8	22454.1	9852.8	10824	63313.8	11705	18742.4	10594.4	9994
482.225	0	6385.26	59218.2	30465.4	4.97929e+06	1.79688e+06	5243.04	3.13826e+06	4.51494e+06	2.95327e+06	1.17175e+06	384323	787711	6.36416e+06	293164	52444.7	22649.1	1.00518e+06	1.29584e+06	4.44645e+06	611608	33526	509126	742497	6.55384e+06	22657.3	26411.5	216582	9212.52	7984.32	2468.73	67379.5	20253.4	5.31417e+06	5.91841e+06	7963.27	9.70983e+07	5.96301e+06	3.72227e+07	1.44576e+06	2.48624e+06	4.51869e+06	6.09494e+06	4.7657e+06	981036	5.66616e+07	5.55058e+07	458104	885233
482.224	0	0	0	16353.3	1.10004e+07	597955	0	1.20445e+06	710060	1.50084e+06	438733	181619	393140	2.47732e+06	207132	77186.8	28622.5	551173	285873	1.27849e+06	510290	88120.1	159551	600478	1.91728e+06	49652.4	26411.5	23599	0	7984.32	5474.37	8385.83	0	1.13175e+07	3.44015e+06	52443.5	540199	2.13775e+06	1.85877e+06	413362	799791	1.14001e+06	1.07166e+06	2.22135e+06	1.01007e+06	3.2085e+06	4.17581e+06	300438	930998
482.225	0	0	0	0	8.88359e+06	597955	0	1.20445e+06	710060	422279	438733	181619	399996	847394	207132	77186.8	54241.4	551173	285873	556214	331614	88120.1	118518	309178	1.05907e+06	53836.8	26411.5	24475.8	0	7984.32	5474.37	8385.83	0	1.13175e+07	1.12108e+06	52443.5	1.9159e+06	731723	1.85877e+06	413362	799791	1.14001e+06	555574	1.43068e+06	1.01007e+06	1.31074e+06	1.36721e+06	300438	930998
482.225	0	9449.19	0	0	1.00293e+07	322643	0	1.20445e+06	710060	231058	438733	181619	399996	847394	207132	77186.8	54241.4	551173	132870	524907	435124	88120.1	177930	309178	1.05907e+06	53836.8	0	0	0	0	5474.37	8385.83	0	1.13175e+07	223897	52443.5	1.07242e+07	731723	7.06079e+06	413362	799791	640821	555574	729517	1.01007e+06	4.64194e+06	8.33874e+06	300438	930998
483.199	0	6786.55	77647.3	39772	238784	273235	26504.8	225308	91655.8	68511.1	308998	76871	142686	146547	71039.2	26793.6	34434.4	325375	180319	63804.2	67977.7	73670.1	149939	179147	86992.9	58470.5	9840.13	190450	8290.6	9187.5	28465	26631.4	75860.8	285860	1.17579e+06	60625.9	3.95066e+06	234350	77228	149176	317941	3.06128e+06	19967.8	966591	1.62591e+07	4.27147e+06	4.96046e+06	196074	212941
486.219	0	4088.81	137282	18716.9	914903	222256	38146.5	331244	363592	842224	215640	288511	252507	117601	314879	164843	68601.6	185214	321034	507142	288426	140517	127642	385264	518111	715007	24477.8	1.06245e+06	111675	18448.7	8720.69	54370.4	12610.1	1.66055e+06	430138	70699	5.10592e+06	655077	263552	223897	234944	263234	368758	885014	122446	235736	207414	437780	577553
490.209	0	13413	3938.87	10689.2	1.01555e+06	7.40144e+06	31854.8	1.24956e+07	5.44164e+06	4.1639e+06	4.14939e+06	3.51158e+06	9.08541e+06	8.09044e+06	2.91039e+06	1.89062e+06	561916	1.80593e+07	6.53196e+06	4.99235e+06	839576	3.03813e+06	4.22781e+06	9.38613e+06	6.0824e+06	1.49795e+06	0	33566.1	310659	651793	0	836012	10775.3	3.51651e+06	8.75276e+06	244370	520013	3.19561e+06	2.81465e+06	9.85643e+06	1.54951e+07	661780	2.01065e+06	1.24597e+07	774436	3.53582e+07	949940	568216	1.50035e+07
500.23	0	3619.02	1.43621e+06	20975.8	371420	95078.6	119735	300296	38653.9	78712.9	262737	40609.8	108123	49009	52009.5	52977.7	32546.7	181652	144006	91345	30586.9	22492.7	70835.6	49720.2	116481	22180.7	2952.13	20247.1	5071.04	31353.7	6260.44	662811	14514.6	1.74919e+06	101274	100717	719513	168788	97093.6	72750.4	141259	359993	104603	411648	1.51032e+06	480645	1.40378e+06	223751	110736
500.234	0	134800	8778.07	0	310596	9.11309e+06	133231	2.89049e+07	1.25368e+07	6.26363e+06	7.24435e+06	3.7446e+06	1.60952e+07	8.51473e+06	1.44011e+06	3.41117e+06	821076	1.26478e+07	7.23842e+06	8.54628e+06	1.12047e+07	3.11385e+06	6.69647e+06	4.86091e+06	1.1654e+07	6.3964e+06	77210.9	5.50405e+06	121682	0	198164	0	0	218655	3.6561e+07	567869	696464	8.36409e+06	2.88225e+07	1.01127e+07	1.03516e+07	1.9706e+07	4.42781e+06	1.70551e+07	1.23944e+07	2.79972e+07	688140	7.15593e+06	1.66075e+07
503.261	0	37523.7	247606	0	58636.1	148085	270930	37365.8	343271	319145	213560	86557.1	256208	390545	102751	84908.2	250775	114054	148497	303419	149528	49029.8	158125	103505	492463	58127.5	34193.3	20755.1	72700.6	114192	10964.1	41838.8	49318.2	11881.5	246929	605461	1.34126e+06	181523	1.73003e+06	450595	753464	2.03084e+06	1.09813e+06	746114	43422.8	435444	860868	1.07012e+06	785842
516.232	0	0	694315	0	851833	821809	8020.02	1.76725e+06	1.79285e+06	1.59783e+06	558586	1.4261e+06	1.28346e+06	2.2252e+06	1.38594e+06	1.25282e+06	709781	730413	1.62625e+06	1.93618e+06	1.26974e+06	742210	655409	1.50433e+06	2.24074e+06	1.92256e+06	5123.65	3.56057e+06	0	0	0	1.17365e+06	0	1.08347e+06	9.83024e+06	20067.3	9.79851e+06	4.60027e+06	1.04398e+06	1.62304e+06	2.86817e+06	1.67048e+06	2.4851e+06	4.13286e+06	1.52234e+06	993362	1.86055e+06	2.06615e+06	4.83312e+06
521.217	0	5191.11	30143.8	0	69799.4	2.30604e+06	3683.69	3.01978e+06	4.82797e+06	2.91487e+06	1.11994e+06	439122	742531	5.85658e+06	106255	140353	33825.4	853774	1.7124e+06	3.32702e+06	606214	61777.3	436554	844330	6.53526e+06	108807	201630	381217	0	75671.9	9182.29	27056.9	0	101176	1.16042e+07	11620.1	7.58653e+07	3.69325e+07	3.65848e+07	1.75094e+06	3.34081e+06	4.60253e+06	7.73376e+06	7.55503e+06	945200	5.64222e+07	5.53099e+07	536868	1.27415e+06
521.216	0	0	89924.9	241449	13356.3	2.30604e+06	3683.69	3.16935e+06	2.42767e+06	1.63567e+06	1.15923e+06	525944	1.17871e+06	1.30171e+06	124065	300784	31919.9	1.18417e+06	860184	2.05362e+06	630566	162430	436554	583601	2.5454e+06	294763	0	8063.47	0	75671.9	50421.7	32462.5	54651.5	101176	1.16042e+07	11620.1	1.22155e+07	877574	3.07988e+06	1.08625e+06	1.31391e+06	2.95312e+06	1.52501e+06	2.48792e+06	526566	3.53959e+06	4.71389e+06	594864	1.55308e+06
521.215	0	0	89924.9	241449	13356.3	1.05122e+06	0	1.95501e+06	1.32576e+06	567426	793343	525944	1.17871e+06	1.30171e+06	273082	300784	31919.9	1.18417e+06	227391	841987	432659	162430	425287	583601	1.84156e+06	294763	0	5567.75	0	0	50421.7	32462.5	54651.5	13407.6	927071	0	1.63709e+07	3.29005e+06	1.25761e+07	931653	1.31391e+06	903118	960168	1.1288e+06	345246	7.57847e+06	1.22206e+07	594864	1.55308e+06
523.231	0	4909.99	162229	23927.3	88781.1	2.50628e+06	16364.6	3.50736e+06	3.59805e+06	6.79525e+06	1.25027e+06	4.23261e+06	1.03576e+06	6.65843e+06	1.37169e+06	667518	94102.1	699933	2.34251e+06	5.80238e+06	1.15504e+06	168014	790923	2.29899e+06	8.77821e+06	344143	741604	2.87453e+06	0	212732	10923.8	22154.8	15765.8	226666	1.66268e+07	21274.9	689078	818645	2.66389e+06	3.59275e+06	3.52783e+06	3.26778e+06	1.22165e+07	777597	853707	3.77004e+06	4.36855e+06	1.81037e+06	2.04331e+06
531.222	0	10918.1	384443	104462	452740	130842	80343.3	648392	120361	96498.6	176319	123971	315093	101437	179695	54699.5	106260	275856	450038	159808	115568	37356.9	122913	57636.9	108208	149248	75049.3	192974	74320	152640	169271	58016.8	55950.2	701622	327532	62528.1	5.8804e+06	262643	84443.5	84279.7	116421	194409	63655.3	99860.8	231495	287799	310301	81423.9	114550
532.22	0	2669.2	259596	32112.2	85306.8	4.76671e+06	6736.21	8.65486e+06	4.8232e+06	2.00625e+06	6.81753e+06	2.22079e+06	6.58545e+06	3.31808e+06	1.30946e+06	282576	559408	4.58274e+06	2.47382e+06	2.88271e+06	2.38209e+06	1.2442e+06	3.91207e+06	2.68193e+06	3.32181e+06	1.297e+06	25895.1	45408.5	50152.3	81187.3	25793.4	227478	14257.5	685458	4.15406e+06	24825.7	4.40921e+07	1.20599e+06	3.72512e+06	1.99093e+06	2.45127e+06	2.56072e+06	903179	3.48204e+06	4.21051e+07	6.13668e+06	8.94417e+06	2.48835e+06	2.4496e+06
532.221	0	2518.33	1.03062e+06	32112.2	147317	4.76671e+06	25014.7	8.65486e+06	4.8232e+06	2.00625e+06	6.81753e+06	2.22079e+06	6.58545e+06	3.31808e+06	1.30946e+06	282576	559408	4.58274e+06	2.47382e+06	2.88271e+06	2.38209e+06	1.2442e+06	3.91207e+06	2.68193e+06	3.32181e+06	1.297e+06	9921.71	35863.5	86071.4	278902	17916.2	227478	14257.5	641627	4.15406e+06	0	514254	1.20599e+06	3.72512e+06	1.99093e+06	2.45127e+06	2.56072e+06	903179	3.48204e+06	1.90413e+06	6.13668e+06	8.94417e+06	2.48835e+06	2.4496e+06
532.223	0	3886.19	1.45256e+08	136436	147317	535561	25014.7	1.53871e+06	1.31915e+06	510405	1.25325e+06	326382	1.14541e+06	1.18819e+06	557267	258784	358884	712917	984924	979844	411075	544882	1.2488e+06	967773	836890	457010	26439	391315	86071.4	278902	17916.2	7.24829e+07	60809.2	641627	1.25963e+06	30349.4	1.83274e+06	393047	583134	744368	669531	874313	213564	923345	1.17974e+06	1.72605e+06	2.35463e+06	831198	827416
532.226	0	0	75288.9	0	10978.1	996659	9998.94	4.24729e+06	1.93727e+06	680541	1.86887e+06	615857	1.2727e+06	901081	317112	306242	197402	1.1092e+06	1.09629e+06	1.2423e+06	1.85553e+06	167595	1.01046e+06	1.21196e+06	1.21363e+06	804497	249599	3085.73	170713	0	0	70218.5	0	48397.9	8.3512e+06	36495.6	2.03229e+06	659441	451893	892289	1.21013e+06	1.64898e+06	671613	1.25953e+06	562925	1.22202e+06	1.37643e+06	627042	1.58478e+06
534.235	0	34836	135666	52305.1	159769	3.49511e+06	0	5.70463e+06	3.73585e+06	2.2205e+06	5.26262e+06	1.92941e+06	2.76694e+06	3.24438e+06	1.61782e+06	1.10172e+06	1.51805e+06	5.16382e+06	2.77868e+06	2.29632e+06	1.02367e+06	1.46565e+06	3.02047e+06	2.79129e+06	3.1596e+06	949572	143737	65784.7	5076.98	70063.7	29458.1	92510.2	39209.5	1.11052e+06	3.96788e+06	10784.6	1.39528e+06	2.28063e+06	3.16585e+06	1.8097e+06	2.55177e+06	2.48162e+06	1.26456e+06	7.60603e+06	449554	501864	788304	3.34957e+06	2.73846e+06
534.235	0	34836	135666	52305.1	159769	3.49511e+06	6485.51	5.70463e+06	3.73585e+06	2.2205e+06	5.26262e+06	1.92941e+06	2.76694e+06	3.24438e+06	1.61782e+06	1.10172e+06	1.51805e+06	5.16382e+06	2.77868e+06	2.29632e+06	1.02367e+06	2.36749e+06	3.02047e+06	2.79129e+06	3.1596e+06	949572	143737	100793	5076.98	70063.7	29458.1	92510.2	39209.5	1.11052e+06	3.96788e+06	15009.9	7.99339e+07	2.28063e+06	3.16585e+06	1.8097e+06	2.55177e+06	2.48162e+06	1.26456e+06	7.60603e+06	1.26198e+08	7.80963e+07	8.08133e+07	3.34957e+06	2.73846e+06
534.238	0	3722.52	1.34582e+06	32230.2	147091	618057	6485.51	1.08032e+06	2.22382e+06	1.77953e+06	1.20109e+06	955885	766737	3.24438e+06	1.72116e+06	1.03152e+06	438948	2.04137e+06	1.80932e+06	2.29632e+06	302664	2.36749e+06	1.47125e+06	2.61673e+06	3.1596e+06	473290	100934	1.51962e+06	13118.3	15203.4	14361	653653	30044.2	858136	624681	15009.9	6.05869e+06	1.75038e+06	1.40795e+06	2.06693e+06	2.55587e+06	1.30592e+06	719925	1.27728e+06	1.37106e+06	2.84783e+06	3.24425e+06	987395	601584
534.239	0	0	5.3927e+06	32230.2	152363	179254	4928.6	512235	517228	1.14566e+06	225189	189736	135282	1.50077e+06	221777	207355	121425	206856	1.08402e+06	1.21977e+06	277927	100717	163009	284438	1.19218e+06	200165	11059.7	7.09253e+06	39449.9	32738.8	7119.88	2.2868e+06	9848.57	926349	497712	8411.73	499313	1.76932e+06	737597	267175	292993	602077	572905	390290	176120	1.04129e+06	1.24142e+06	184080	376651
534.241	0	0	47223.3	0	46938	68163.4	8925.98	431412	303573	391778	151159	115223	172239	323371	168633	152934	103704	132553	168119	465675	383735	180839	164774	143435	358925	223379	0	8082.23	0	0	0	36397.8	0	201319	1.52271e+06	0	5.84368e+06	163164	166494	166933	211758	169068	195351	179605	78575.2	413705	395760	272954	223063
538.22	0	0	158058	19116.5	84584.4	1.41638e+06	0	2.13362e+06	901837	463975	2.85437e+06	321348	721091	828075	287941	1.26887e+06	84448	1.66683e+06	814076	748592	306009	167023	732798	655034	1.12823e+06	114599	59160.4	17857.9	108776	3956.03	17290.2	76130.3	22681.4	187151	2.09933e+06	44949.6	3.8952e+07	729220	1.67808e+06	1.77219e+06	2.39157e+06	2.97461e+06	160003	3.10427e+06	7.94039e+06	6.60364e+07	6.94647e+07	1.40443e+06	2.05453e+06
546.236	0	226745	2.98114e+06	78600.1	144347	2.49041e+06	6545.59	6.28597e+06	2.72433e+06	1.1821e+06	4.96932e+06	1.21746e+06	3.01713e+06	2.50912e+06	1.09412e+06	991824	2.35618e+06	3.50325e+06	3.44364e+06	1.85527e+06	823466	2.65013e+06	2.37598e+06	2.93645e+06	2.78843e+06	919577	24174.6	3382.55	0	43576	6208.88	2.33953e+06	145195	603185	4.29904e+06	32084.9	1.33912e+08	1.25266e+06	3.13423e+06	2.18075e+06	3.02262e+06	5.00941e+06	562372	5.06766e+06	1.28399e+08	8.58782e+07	1.06375e+08	3.09553e+06	3.22868e+06
565.249	0	304932	1.01775e+06	13605.5	39004.9	1.86628e+06	12633.8	5.14927e+06	1.48197e+06	677828	4.59149e+06	456572	1.57817e+06	1.49486e+06	524019	548548	518967	3.66502e+06	3.71912e+06	1.21373e+06	2.55645e+06	640484	1.77675e+06	1.10059e+06	1.34684e+06	381001	3061.27	168939	3738.5	55011	37475.1	2.69666e+06	41830.5	642978	1.67545e+06	41155.2	8.10401e+07	677860	1.63006e+06	1.59731e+06	2.45567e+06	3.40449e+06	240959	3.199e+06	7.40464e+06	5.16631e+07	8.08428e+07	2.1795e+06	2.61483e+06
574.23	0	12469	117525	0	99315.1	460526	0	570617	884066	304583	520084	526427	723775	605467	2.66301e+06	995379	588972	653071	603196	498374	364027	2.12157e+06	675793	3.83316e+06	614113	1.64979e+06	8701.22	50526.2	0	51648.9	8443.88	215560	0	400118	288428	23173.1	1.96961e+06	173003	332427	807092	1.18877e+06	705397	98782.1	775314	3.83892e+06	1.10552e+06	967600	1.01456e+06	724971
574.23	0	2746.53	1.29447e+06	0	99315.1	2.76014e+06	0	3.85894e+06	1.52248e+06	1.00433e+06	3.07998e+06	569883	1.94867e+06	2.84765e+06	1.1779e+06	51548.2	117202	3.31803e+06	3.26194e+06	1.75004e+06	914425	182136	3.17288e+06	1.11764e+06	2.58178e+06	334814	958035	29540.2	13567.9	22745.1	8443.88	1.86259e+06	0	400118	5.7242e+06	56142.9	1.1257e+08	2.06518e+06	3.51289e+06	3.57598e+06	4.39145e+06	4.68548e+07	921264	4.89883e+06	4.61475e+07	1.98327e+08	1.56122e+08	6.10576e+06	6.54438e+06
574.732	0	0	68068.1	0	0	1.93398e+06	0	2.74715e+06	998116	620980	2.40361e+06	388746	1.07606e+06	2.12477e+06	678602	72385.1	53833.7	2.13457e+06	2.3118e+06	1.11795e+06	636112	104002	2.02552e+06	640591	1.75222e+06	287295	0	0	0	0	0	181363	0	56056.1	4.01108e+06	0	7.39976e+07	1.59871e+06	2.30585e+06	2.43611e+06	3.00475e+06	6.22566e+06	552400	3.31854e+06	6.45335e+06	1.40576e+08	1.05802e+08	4.54834e+06	4.46789e+06
677.297	0	0	6536.85	31510.9	24478.2	104760	40695.8	117320	116632	66991.2	199628	64517	39600.9	81658.9	139770	15461.5	59035.7	41581.3	510107	36580.7	66120.1	27341.2	140551	51703.1	97244.6	27517.3	0	0	0	0	0	10039.7	518791	130346	149966	0	410079	352141	298507	236484	157560	372656	91349.8	81334.2	63991.1	907625	241551	706231	82148
677.298	0	36425.3	10232.9	31510.9	24478.2	104760	155848	48929.3	175565	66991.2	199628	64517	39600.9	147047	139770	17240.6	59035.7	41581.3	510107	94336.5	66120.1	27341.2	140551	94449	97244.6	27517.3	114556	46939.6	118792	0	0	0	518791	137208	148157	0	6.82035e+06	168375	298507	236484	157560	372656	147461	81334.2	88246.1	6.92868e+06	2.71402e+06	706231	151593
677.297	0	32294.8	10232.9	0	35283.5	104760	155848	48929.3	175565	66991.2	199628	64517	39600.9	147047	139770	19483.7	59035.7	41581.3	510107	94336.5	66120.1	0	140551	76777.8	97244.6	27517.3	114556	46939.6	118792	0	0	0	518791	74304.6	148157	0	482786	168375	87538.4	236484	157560	372656	147461	81334.2	88246.1	907625	241551	706231	151593
677.796	0	0	0	0	0	1.00508e+06	0	801440	9.10757e+06	1.49025e+06	1.00764e+06	682552	184150	6.43938e+06	337520	55911.7	0	546514	882263	2.37824e+06	95460	0	318540	3.94044e+06	5.45459e+06	35246.9	0	0	0	0	0	0	0	0	2.01046e+06	0	1.90204e+06	5.17251e+06	5.29033e+06	1.77483e+06	3.1716e+06	2.71606e+06	1.47289e+06	2.88878e+06	998595	712037	9.20265e+06	572517	2.9603e+06
688.602	0	0	0	0	0	0	0	34214.9	43338.8	9624.43	130345	27897.8	4872.89	15887.8	49873.6	61037.2	9155.11	31648.5	80195.7	7207.07	28892.7	28918.4	25943	19212.4	0	17795	0	17891.5	0	0	0	0	0	0	103839	0	6.55936e+07	250772	892569	1.69446e+06	2.18751e+06	4.24604e+07	387756	3.18325e+06	4.81315e+06	4.90395e+06	2.51645e+06	3.20451e+06	409795
706.612	0	0	10290.4	0	0	0	0	27625.2	22390.1	8436.97	155616	3268.51	5102.08	0	45283.4	21664.1	0	82782.8	181255	2571.99	8461.25	4147.95	39158.4	3915.47	0	7263.9	46008.9	10721.4	27869.7	0	0	2166.11	0	0	232055	10459.7	7.48058e+07	339573	1.59142e+06	3.08251e+06	3.72111e+06	4.39012e+07	555091	5.74842e+06	2.76973e+07	2.5393e+07	4.81257e+06	5.97807e+06	712941
707.617	0	0	0	0	0	0	0	14988.4	0	0	83400.1	0	0	0	16558.2	0	0	12086.6	49016	0	0	12018	0	0	0	0	13842.5	0	0	0	0	0	0	0	85230.3	0	2.40485e+06	156451	727781	1.678e+06	2.04708e+06	7.11278e+06	365968	3.19596e+06	4.36401e+06	4.55072e+06	2.44358e+06	2.91941e+06	342670
707.617	0	0	0	0	0	0	0	14988.4	0	0	83400.1	0	0	0	16558.2	0	0	12086.6	49016	0	0	12018	0	0	0	0	13842.5	0	0	0	0	0	0	0	85230.3	9043.44	2.4735e+07	156451	727781	1.678e+06	2.04708e+06	7.11278e+06	365968	3.19596e+06	4.36401e+06	4.55072e+06	2.44358e+06	2.91941e+06	342670
722.606	0	7849.46	5499.65	0	0	43681.2	0	883762	33652.2	44675.5	42081.3	15824.1	334254	17034.7	6498.9	168538	99525.9	40647.5	58209.9	64166.7	211596	98943.6	69701	11055.2	16844.1	2.16798e+06	719284	72078.3	25913.8	0	0	123970	0	0	81128.4	0	4.91592e+07	142091	143498	506772	638738	2.45039e+06	14436.9	1.18271e+06	1.66117e+06	1.18228e+06	986952	1.8645e+06	155911
745.436	0	3182.1	23617.2	143358	27172	300176	44752.4	1.23884e+06	531318	218522	1.47843e+06	1.34648e+06	1.72124e+06	326572	1.61969e+06	1.40121e+06	1.84939e+06	664210	372239	201414	1.00445e+06	2.54927e+06	1.56139e+06	1.37186e+06	267694	1.32021e+06	23451.3	0	0	3430.29	15372.9	13938.6	138435	23980.6	4.33331e+06	162516	1.13112e+08	1.71065e+06	4.83896e+06	7.43032e+06	1.05309e+08	1.35233e+08	983171	9.46846e+07	1.38078e+08	7.2123e+07	8.03074e+07	8.56489e+07	4.88703e+06
752.4	0	0	148982	14925.5	1.34681e+06	506310	27407.5	3.92157e+06	1.88388e+06	383778	5.51532e+06	839885	2.26207e+06	987196	6.91837e+06	6.10904e+06	3.79332e+06	4.76648e+06	6.87698e+06	777883	252341	6.41632e+06	3.93777e+06	5.61962e+06	872492	922258	0	4611.27	0	16377.8	18877.4	75619.6	46851	6.90894e+06	583598	49545.3	1.55615e+08	840890	940969	9.1334e+07	1.37915e+08	4.71743e+06	244585	2.62923e+06	2.93751e+08	1.5799e+08	1.85657e+08	2.24211e+08	6.61852e+06
932.406	0	0	3.0156e+06	36155.5	117419	1.05561e+06	0	2.12461e+06	5.43313e+06	906903	1.80197e+06	831205	760745	2.76847e+06	457199	650427	62075.9	2.72632e+06	784316	1.29175e+06	147840	95104	667660	3.76397e+06	2.38173e+06	126904	0	87356.5	0	0	0	3.7365e+06	59302.8	107514	5.14575e+06	0	1.20235e+08	1.78245e+06	5.59629e+06	3.28884e+06	5.68574e+06	5.67801e+06	826930	4.21134e+06	2.03704e+06	1.09809e+08	1.56917e+08	3.49034e+06	5.80618e+06
999.471	0	0	0	0	0	1.32123e+06	0	2.50962e+06	3.15401e+06	975179	839889	48930.7	217037	2.98197e+06	0	10484.1	0	188478	515869	2.61217e+06	167208	0	116564	431925	4.28642e+06	0	0	0	0	0	0	0	0	56485.5	1.48425e+07	0	5.71361e+07	2.38886e+06	3.32779e+06	531045	582351	2.68323e+06	1.47329e+06	1.4498e+06	133418	5.03524e+06	7.54841e+06	37600.6	736950
1000.48	0	0	0	0	0	848260	0	1.58229e+06	2.21456e+06	541073	437864	28445.3	113408	1.88583e+06	0	0	5560.36	146609	254916	1.42857e+06	76634.7	0	76320.9	209053	2.53544e+06	0	0	0	0	0	0	0	0	39273.1	8.76347e+06	0	3.18026e+07	1.61717e+06	1.87289e+06	235906	249465	1.64088e+06	863482	908647	27322.7	2.91531e+06	4.7965e+06	0	322113
339.639	0	0	46097.4	0	0	1.40908e+06	0	1.5354e+06	5.08058e+06	5.48832e+06	1.75966e+06	6.54663e+06	1.80366e+06	4.79177e+06	5.206e+06	3.82922e+06	1.41546e+06	1.4892e+06	5.3366e+06	5.98724e+06	3.59942e+06	1.80444e+06	1.45631e+06	5.6238e+06	6.90856e+06	4.2936e+06	33444.6	282887	0	11297.6	15287.1	0	0	36320.5	350782	0	5.45435e+06	3.33217e+07	2.9945e+06	6.15732e+06	6.19306e+06	5.61832e+06	2.49238e+07	3.38903e+07	606459	2.75672e+06	4.33233e+06	7.74383e+06	4.37858e+07
339.639	0	0	46097.4	0	19050.6	1.40908e+06	0	1.5354e+06	5.08058e+06	5.48832e+06	1.75966e+06	6.54663e+06	1.80366e+06	4.79177e+06	5.206e+06	3.82922e+06	1.41546e+06	1.4892e+06	5.3366e+06	5.98724e+06	3.59942e+06	1.80444e+06	1.45631e+06	5.6238e+06	6.90856e+06	4.2936e+06	33444.6	282887	0	11297.6	15287.1	36916.5	0	36320.5	350782	0	5.45435e+06	3.80376e+07	2.9945e+06	6.15732e+06	6.19306e+06	5.61832e+06	2.6457e+07	2.95494e+07	606459	2.75672e+06	4.33233e+06	7.74383e+06	3.38751e+07
354.242	0	4990.83	7581.95	88356.2	29482.4	460034	45123.2	92439	954211	311411	610336	437079	164564	653565	971155	1.00523e+06	101951	1.84026e+06	788709	463017	111691	43442.9	269476	3.51695e+06	682000	123461	843508	5165.96	9703.66	16410.3	124384	27810.3	125979	127027	111507	109433	391808	1.04362e+06	3.41299e+06	693618	736219	1.0448e+06	1.00407e+06	521395	315496	462474	688785	415383	717806
478.258	0	3498.24	17802.9	15312.7	48460.4	239374	21950.5	119031	203099	364896	274978	152921	1.06611e+06	219980	88289.2	104146	23174.8	666271	108075	222118	53214.2	66274.4	216989	623806	377260	56604.8	53562.4	13155.6	0	64531.1	0	26221.5	151595	113626	26846	14492.1	299791	6.13845e+06	335006	89985.3	120973	302681	9.44389e+06	183879	96372.1	75089.4	76582.3	114093	182077
478.257	0	3691.42	99145	7070.75	29787.8	239374	327153	119031	203099	364896	274978	152921	1.06611e+06	219980	88289.2	104146	47096.8	666271	108075	222118	51406.7	66274.4	216989	409371	377260	56604.8	7372.97	22545.2	23713.6	80556.9	0	10212.3	151595	58842.2	104636	101830	299791	1.97147e+06	335006	89985.3	120973	302681	1.72877e+06	183879	96372.1	75089.4	76582.3	114093	182077
480.21	0	11725.1	0	9541.33	831020	132099	40502	694381	686665	408479	426830	113068	255069	1.35443e+06	83232.8	63531.6	111253	249488	225338	762507	470287	180248	128344	373425	1.74026e+06	61376.1	0	10889.4	5416.04	11321.4	25384.2	2934.11	0	979771	49491.6	10615.8	1.10491e+06	2.50379e+06	1.15499e+06	440451	353536	307687	504693	297386	2.50582e+06	816133	618259	364422	387702
518.24	0	21656.5	2.55383e+06	11546	216752	1.17262e+06	313756	2.81446e+06	4.02252e+06	3.38288e+06	2.37756e+06	1.21733e+06	1.07348e+06	7.34451e+06	3.37548e+06	1.01872e+06	3.16042e+06	1.21663e+06	3.40034e+06	3.44902e+06	795674	1.36697e+06	1.66649e+06	4.65199e+06	6.47223e+06	748274	330419	293661	7840.37	54573.9	51794	453018	20370.7	286180	2.06379e+06	669744	5.60943e+06	1.55202e+07	1.65371e+06	4.223e+06	5.96024e+06	4.19045e+06	1.38014e+06	4.44211e+06	4.32886e+06	7.05487e+06	3.51131e+07	2.0971e+06	1.66167e+06
518.244	0	10860.5	1.37274e+06	35425.1	287832	1.17262e+06	185097	2.81446e+06	4.02252e+06	3.38288e+06	2.37756e+06	1.21733e+06	1.07348e+06	7.34451e+06	3.37548e+06	1.01872e+06	3.15284e+06	1.21663e+06	3.40034e+06	3.44902e+06	795674	1.36697e+06	1.66649e+06	4.65199e+06	6.47223e+06	748274	440488	341364	202229	102272	61814.5	821392	21265.5	911261	2.06379e+06	168869	5.60943e+06	6.03453e+06	1.65371e+06	4.223e+06	5.96024e+06	4.19045e+06	1.38014e+06	4.44211e+06	4.32886e+06	7.05487e+06	9.25723e+06	2.0971e+06	1.66167e+06
521.216	0	0	89924.9	241449	22508.9	2.30604e+06	3683.69	3.16935e+06	2.42767e+06	1.63567e+06	1.15923e+06	525944	1.17871e+06	974861	124065	300784	31919.9	1.18417e+06	857139	2.05362e+06	630566	162430	436554	583601	2.5454e+06	294763	0	49367.6	0	75671.9	50421.7	32462.5	54651.5	101176	1.16042e+07	11620.1	1.20516e+07	887379	1.42383e+06	1.08625e+06	1.31391e+06	2.95312e+06	1.52501e+06	2.48792e+06	526566	2.34635e+06	8.30907e+06	594864	1.55308e+06
554.277	0	26821.7	9817.77	11783.8	495618	167133	6232.87	247374	144643	214439	95016	81317.7	137297	580496	40241.8	30362	19810.7	81250.9	75053.6	280483	33703.1	34386.7	91384.5	258760	447818	136520	142377	142543	31908.4	13311.1	100398	43260.1	149719	651603	750627	13344	674649	434970	183585	143626	233585	292248	246046	105570	224115	144327	173018	39172.1	56095.7
582.258	0	0	38635	49381.2	130765	74695.4	0	700364	2.2301e+06	6.2928e+06	571699	587621	52899.6	5.48166e+06	573325	103428	21765.8	61565	1.72321e+06	5.05927e+06	99847.1	56844.7	140106	1.73603e+06	4.36081e+06	120851	1627.88	9133.08	0	16105.8	8644.82	44081.3	48349.1	186370	13508.7	0	609734	3.2586e+07	1.25502e+06	4.66065e+06	4.73375e+06	3.84979e+06	6.52155e+06	1.10755e+06	7.84476e+06	1.52736e+06	2.13255e+06	278179	468857
597.289	0	56977.1	6758.41	103838	855918	2.23311e+06	16250.1	2.5634e+06	5.45881e+06	5.43104e+06	2.54002e+06	2.99787e+06	2.18829e+06	6.79983e+06	3.32774e+06	3.01584e+06	1.12767e+06	2.55229e+06	3.35298e+06	2.46813e+06	2.54318e+06	2.21852e+06	2.3311e+06	4.03902e+06	3.05429e+06	1.74318e+06	22251.7	51599	275675	27614.9	25745.6	7112.22	25619.3	111310	627082	22080.8	1.70655e+06	6.75054e+07	1.38525e+08	7.26392e+07	1.14339e+08	6.70216e+07	6.55203e+06	6.56628e+07	3.07726e+06	9.51421e+07	1.22108e+08	4.21458e+06	2.58714e+06
757.886	0	0	0	0	0	0	0	0	205320	469889	40512.6	76888.9	18862.2	1.20584e+06	123785	51280.6	0	144006	128832	272803	19983.2	16737.9	21927.1	124548	383478	19751.5	13375.3	0	0	24557.4	0	0	0	0	10971.5	0	0	629803	1.51588e+06	526068	412325	137500	1.01297e+06	317374	20395.4	151161	350011	77710.1	33970.4
757.885	0	0	0	0	0	0	0	0	205320	469889	40512.6	78635.6	18862.2	511269	123785	51280.6	22794.9	144006	128832	272803	51841.2	8662.76	0	35692.9	426744	31068.8	15814.6	0	0	0	0	0	0	0	0	0	0	778090	1.41689e+06	353551	159018	137500	1.01297e+06	204633	11089	62017.1	79206.5	77710.1	28152.7
758.389	0	0	0	0	130869	160490	18886.9	127053	768588	1.81741e+06	164627	375780	421581	955043	484874	616023	317803	447365	314022	1.10028e+06	593533	523724	437695	701220	780234	109682	33099.6	9844.46	0	73008.3	0	478668	48082.4	53815	139867	15873.2	431059	1.0652e+07	2.30356e+06	3.49983e+06	978356	2.27346e+06	1.09419e+07	873770	201736	465838	4.76605e+06	910173	524443
758.891	0	5696.58	0	0	0	0	0	0	166868	85819.2	0	28904.1	0	118471	45939.3	10757.7	0	12994	30932.8	58990	12121.9	0	0	24506.5	194483	10513.7	0	0	0	0	0	11095.3	0	0	0	9535.15	0	858083	574142	81421.5	109172	152645	778297	122802	19338.7	188580	81436.1	26957.8	28865.9
765.376	0	0	41039.6	0	315372	66070.3	13256.2	120337	1.81924e+06	385820	197725	367358	139379	590155	453230	157547	275022	392159	102911	251652	61109.9	316317	115841	1.28273e+06	299617	26477.7	39548.5	15315.9	0	0	0	13304.5	0	182277	199411	14734.3	257298	3.09913e+06	1.09709e+07	502001	1.12542e+06	176233	6.52798e+06	239065	67861.3	327482	349635	115897	826764
765.378	0	0	41039.6	0	174687	58627.1	13256.2	155433	1.48703e+06	400146	197725	362818	121635	577195	434648	150310	243314	358510	102264	251652	87866.4	282432	112819	1.27975e+06	299617	35857.4	60368.7	8903.89	0	0	0	6067.08	0	105584	269438	13536.2	328134	1.95466e+06	2.9168e+06	500149	1.11669e+06	300222	538214	239065	67280.2	327482	349635	115897	822308
765.378	0	0	336947	0	174687	58627.1	13256.2	79983.7	1.48703e+06	279363	197725	313631	121635	577195	434648	131109	214292	317414	102264	201401	13509.3	282432	112819	1.27975e+06	226939	19008.9	0	7995.99	0	0	0	7366.49	0	68894.8	126280	13536.2	328134	4.78774e+06	5.16349e+06	578540	757732	849825	846084	722135	87581.9	569892	714082	194204	190105
765.378	0	0	336947	0	174687	517.65	5423.51	79983.7	373255	224941	24019.4	153880	35882.3	357608	27655.6	17339.3	32459.4	122325	140690	146934	13509.3	98265.6	18351.9	307763	231710	35005.9	0	13715.9	0	0	0	8271.68	0	105584	126280	0	328134	7.30538e+06	5.16393e+06	578540	757732	849825	846084	722135	40617.6	569892	714082	194204	190105
765.38	0	0	44464.4	6854.9	78363.6	11137.2	7114.65	5597.85	479633	4.37738e+06	128488	40043.6	9817.68	2.47248e+06	143700	70021	29646.5	28399	103221	2.47121e+06	73852.4	26853.3	28079.4	160678	549359	35005.9	0	13715.9	7945.76	66027.9	0	8271.68	28573.6	83689	13561.9	8553.88	75558.5	1.38613e+08	2.64625e+08	3.11704e+06	2.02987e+06	4.35674e+06	1.01968e+08	2.26338e+06	198476	6.78183e+06	7.48163e+06	670965	269777
765.882	0	0	0	0	0	6694.4	0	0	144203	210452	27923.3	121328	11359.2	475240	103079	33159.9	20083	256489	154761	202320	0	29242.6	83190.3	324151	253850	0	0	0	0	0	0	0	0	0	6532.13	0	0	7.89315e+06	1.30325e+07	389268	1.17202e+06	186862	5.48533e+06	144112	0	121587	413264	186621	649889
765.882	0	0	0	0	0	6694.4	0	0	190995	168899	17400.1	68789.3	17500.7	224091	18569.4	16072	20498.9	40809.8	78929.7	174716	8648.39	0	12644.7	180843	171512	16617.8	0	0	0	0	0	0	0	0	13825	0	0	9.85856e+06	4.06021e+06	562654	679726	686867	8.41279e+06	549959	20088.8	439808	825866	85446.1	154323
765.882	0	0	0	0	0	0	0	0	439699	4.20129e+06	89588.5	41994.4	17500.7	2.50699e+06	50038.6	25202.7	0	53498.8	172285	2.68808e+06	45860.5	11829.2	0	203867	682917	9225.23	0	0	0	0	0	0	0	0	13825	0	68813.9	1.44502e+08	2.74915e+08	3.28874e+06	2.52299e+06	3.86064e+06	9.11484e+07	2.26561e+06	229875	6.68648e+06	7.21172e+06	568475	241747
766.382	0	0	70645	0	71152.1	94382	0	49026.3	1.39723e+06	474214	293806	297249	197130	740549	545538	198903	574334	515402	843575	521064	258102	299354	487297	702990	582439	108019	13216.9	10777.7	0	0	0	158460	147548	51945.4	197576	14341.1	274569	9.71605e+06	1.27903e+06	712047	790118	1.20065e+06	1.08067e+06	387080	474944	661297	681892	1.44015e+06	803478
766.384	0	0	170767	10577.6	150526	69111.3	0	36837.2	1.09732e+06	528384	293806	297249	169869	533091	433664	163837	472097	417602	711683	413426	201173	445456	455371	384354	338283	104213	0	9872.74	0	0	0	35979.4	0	142410	197576	0	274569	1.52003e+07	8.63286e+06	659346	790118	975319	644611	371322	474944	661297	432791	1.15864e+06	803478
766.384	0	16106	2657.09	6828.55	62138.2	67969.1	0	41970.5	845282	2.53473e+06	330328	214749	251507	1.5478e+06	271258	74864	398807	213996	1.90684e+06	1.76976e+06	248946	430684	265390	449828	592165	117034	0	0	0	0	0	6722.17	12020.5	24830.3	21358.5	0	322157	9.80784e+07	1.17105e+08	2.14386e+06	1.36963e+06	3.1195e+06	4.66195e+07	1.20733e+06	254533	4.05129e+06	4.53707e+06	555474	832291
766.888	0	0	0	0	0	6494.63	0	0	698360	356871	16715.5	172833	16582	569836	64110.6	10869.4	0	206107	207589	284894	0	0	10810.7	189746	523740	8815.14	0	35514.7	0	0	0	0	0	0	0	0	25963	2.64708e+06	916286	262368	338787	273771	770907	297727	10346.4	145138	319075	66410.1	125836
766.89	0	0	0	0	0	6494.63	0	0	698360	356871	35762.2	172833	16582	569836	76710.6	57214.5	27475.7	206107	207589	284588	0	35405.2	0	189746	523740	0	0	0	0	0	0	0	0	0	0	0	9068.96	5.88691e+06	916286	262368	338787	273771	770907	297727	10346.4	145138	319075	66410.1	125836
766.89	0	0	0	0	0	6494.63	0	0	698360	325561	35762.2	172833	19708.4	545286	76710.6	57214.5	27475.7	206107	207589	284588	0	35405.2	0	189746	354920	0	0	0	0	0	0	0	0	0	2071.07	0	19643.3	4.71346e+06	916286	262368	338787	273771	393867	297727	55147.6	136542	319075	66410.1	125836
766.891	0	0	0	0	0	0	0	0	331158	337600	35762.2	138851	19708.4	789677	76710.6	57214.5	27475.7	49463.6	160669	375977	23338	35405.2	21519.5	84199.2	519332	12302.3	0	0	0	0	0	0	0	0	2071.07	0	19643.3	2.45438e+06	1.12472e+06	347668	277025	178954	767636	217973	55147.6	237118	199097	82746.6	81414.7
766.892	0	0	0	0	0	0	0	0	331158	624776	35762.2	138851	19708.4	789677	69457.9	57214.5	27475.7	49463.6	160669	481924	23338	28892.9	21519.5	148873	519332	12302.3	0	0	0	0	0	0	0	0	4166.87	0	19643.3	619595	6.43113e+06	775699	479744	528349	1.98134e+06	465736	55147.6	1.45512e+06	1.59071e+06	82746.6	57371
766.889	0	0	8161.24	0	0	12248.4	0	0	754824	1.47488e+06	40459.1	232470	41741.7	1.04481e+06	128890	25840.9	0	184018	254626	887616	54940.8	22557.5	33605.3	148873	519332	26717.2	0	0	0	0	0	0	0	0	0	0	0	4.47586e+07	8.60271e+07	973437	1.13272e+06	1.36488e+06	4.37846e+06	928775	67212.2	1.50504e+06	1.59405e+06	314258	192966
766.889	0	0	8161.24	0	0	12248.4	0	0	754824	1.47488e+06	40459.1	232470	41741.7	1.04481e+06	128890	25840.9	0	184018	254626	887616	54940.8	22557.5	33605.3	148873	521922	26717.2	0	0	0	0	0	0	0	0	0	0	0	3.1524e+06	1.36592e+06	973437	1.13272e+06	1.36488e+06	4.37846e+06	928775	67212.2	1.50504e+06	1.59405e+06	314258	192966
766.889	0	0	8161.24	0	0	0	0	0	97006	129094	12753.4	31265.3	0	233772	5644.05	0	0	21123	23495	87580.7	0	0	9803.45	25861.9	123627	0	0	0	0	0	0	0	0	0	0	0	0	1.60491e+06	3.8906e+06	180754	154474	142551	329456	166139	10237.1	211263	363223	24851.8	56297.6
775.389	0	0	11431.5	0	0	0	0	14565.4	62628.8	145086	8311.22	22138.4	3475.52	221631	9212.03	7227.52	0	11081.9	33629.8	175360	9846.5	7386.17	6332.8	30407.8	67654.3	9667.42	0	5607.08	7381.24	0	0	11516.9	0	0	0	4479.88	0	405886	1.0918e+06	153808	141318	103061	561739	118818	27998.8	172543	157780	27935.6	35535.7
775.389	0	0	11431.5	0	0	0	0	14565.4	37441.2	84882.9	8412.58	6822.63	0	106968	6346.41	3298.7	2857.67	5631.81	7969.63	99673.4	10555.3	7386.17	6332.8	18338.9	49169.1	9667.42	0	5607.08	7381.24	0	0	11516.9	0	0	0	0	0	782209	313195	69631.9	114112	58841.5	228592	75053.4	27998.8	86997.8	110826	27935.6	35535.7
782.381	0	0	0	0	26733.5	16588.7	0	38497	387864	840778	135367	96984.7	88548.4	619119	64800.8	75310	219339	170569	179939	673282	22217.7	154468	178727	296598	408185	86401.3	10226.1	0	0	0	0	0	0	46712.6	127634	0	156653	1.55153e+06	2.32738e+06	1.63169e+06	715758	542312	1.49322e+06	265462	365444	456958	553992	313691	313949
782.885	0	0	0	0	0	0	0	0	355867	503669	40196.5	103052	12544	588680	74812.1	36136.4	0	64682.4	125677	554569	0	21493.6	15719.9	243751	377479	0	0	0	0	0	0	0	0	0	0	0	0	1.32974e+06	2.70155e+06	231112	468907	500107	643151	263996	0	321081	458714	130396	85192.8
782.885	0	0	0	0	0	0	0	0	1.04735e+06	1.11025e+06	83854.3	176274	26441.9	2.7627e+06	324327	22837.2	16251.1	130821	137152	1.19283e+06	26133.3	16387.6	86510.9	500453	1.01236e+06	0	0	0	0	0	0	0	0	0	0	0	0	769847	1.06122e+06	508316	548584	471565	1.49326e+06	403932	0	278249	472966	278609	257532
791.385	0	0	0	0	0	0	0	0	301418	353754	46363.4	118946	91440.8	358564	132092	89243.4	97772.2	53781.4	56686.2	350119	49959.6	48081.8	48431.5	125507	192320	59769.1	11001.7	20960.6	52140.8	3709	0	10138.1	0	9755.02	0	5735.9	61274.6	614686	481039	719092	1.62896e+06	367420	1.44769e+06	331505	22744.8	336957	1.02407e+06	62040.5	89921.8
791.383	0	0	0	0	0	0	0	0	124118	256326	46363.4	72422.5	91440.8	246675	52897.4	89243.4	0	37670.6	56686.2	209608	49959.6	7678.62	13797.8	125507	192320	7882.4	0	20960.6	0	0	0	0	0	0	0	12205.5	61274.6	653816	1.07275e+06	75240	225927	60609.4	198224	153661	5137.11	96914.6	558050	36077.8	30112.6
808.391	0	0	0	24490.6	405087	70689.6	0	19678.5	829658	821754	68557.8	304403	186346	823807	237087	77330.2	44826.4	310744	240270	753627	130188	139347	168382	1.33516e+06	810100	32379.9	2999.06	0	5391.15	0	5545.56	79364	0	718052	17691.5	14705.6	166616	1.03389e+07	1.64008e+06	511100	749417	437413	391648	444062	37017.6	400578	583725	283013	417735
808.389	0	0	0	0	10958.8	0	0	0	584928	341532	30375.9	91499.5	16848.6	89059.6	289845	23334.6	29381.9	36923.7	107090	255849	89133.9	11898.6	13967.7	57081	66200.3	0	0	0	0	0	0	41077.8	0	36580.4	0	0	0	3.48614e+06	1.17086e+06	175269	176838	123356	539887	82732.9	41434.2	242658	271386	47280.2	71882.7
811.372	0	8645.46	88657.8	25605.6	39311	5442.35	5218.21	0	54589.5	52763.2	14702	12971.1	14456.1	147484	13977.4	11044.4	10722.9	25483.3	13497.1	239889	0	14298.7	0	32120.7	104821	5932.5	81216.1	0	810151	25332.6	79247.5	0	144686	133632	160964	46045.6	26204.5	602300	56753	118212	110901	77032.7	30844.5	62193.5	0	80793	95999.8	105447	33774.5
817.396	0	0	0	0	42264	10062.2	0	0	43306	387265	10015.8	36906.2	16923.7	430779	27578	22212	0	25753.1	54724.8	125594	27626.9	12750.8	8683.06	35570	70954.2	0	0	0	0	0	9813.77	14929.8	0	192235	1514.41	0	21639.5	1.75495e+06	322275	55560.1	31735.5	36041	471045	81335.4	30197	50409.5	168475	46137.7	36348.2
822.405	0	0	0	0	37666.6	73952.3	0	21225.3	531044	517729	48656	80450.5	21196.3	602624	68888.6	45396.5	176894	51069.4	117607	652829	28441.2	19957.2	29712.7	110638	482684	19798.6	0	9452.54	0	0	0	0	0	47777	49655.4	0	34001.3	385025	807872	129882	152146	150389	541989	48514.7	26153.9	49062.5	58227	163456	83904.8
851.47	0	0	7522.45	41840.1	986936	0	12112.1	0	144881	3.93941e+06	0	57229	0	3.05119e+06	0	0	13967.1	19206.7	86361	4.80566e+06	14869.9	0	0	27846.6	5.71329e+06	13285.9	0	0	0	0	14721.4	19472.4	14668.3	1.39784e+06	0	17118	61391.8	1.93156e+08	2.41258e+06	2.09976e+06	1.2242e+06	16902.9	1.14927e+08	162028	0	427244	1.15714e+06	7768.62	240906
853.479	0	0	14605	25029	6.78378e+06	0	18411.1	19531.5	16000.4	747761	0	21338.4	17142.6	585685	17349.3	49972.8	106763	10825	27240.8	962918	18399	207125	63717.6	62135.1	873450	129862	6356.83	0	0	20688.9	8525.83	18081	32817.6	8.01211e+06	12293.8	55636.9	28431	2.80201e+07	423673	291873	200406	71300.3	7.5772e+06	15600.9	0	42179.7	185778	0	59177.9
874.402	0	0	14678.2	0	10024.3	9700.04	0	11589	276260	902679	8018.1	64735.2	28149.1	1.71105e+06	65387.6	51661.4	11119.2	120257	319759	1.01818e+06	13853.4	0	76914.3	232450	1.10384e+06	3861.67	0	0	0	0	0	10644.9	0	275512	10246.9	0	34282.5	7.95018e+07	1.53432e+06	1.27831e+06	1.73261e+06	331869	4.07398e+07	414268	27076	800241	1.53392e+06	41994.3	550102
874.402	0	0	0	0	30751.9	9700.04	0	0	276260	902679	8018.1	64735.2	28149.1	1.71105e+06	65387.6	51661.4	11119.2	120257	319759	1.01818e+06	13853.4	6688.28	76914.3	232450	1.10384e+06	3861.67	0	2859.3	0	0	0	0	0	275512	16443	0	22027.6	639882	1.53432e+06	1.27831e+06	1.73261e+06	331869	847464	414268	19063	800241	1.53392e+06	41994.3	550102
875.403	0	0	133169	0	93553.6	2007.58	0	0	66461.9	431608	15038.3	31490	8500.06	860344	31875.2	0	0	91603.5	129601	688911	3275.9	0	25076.7	43889.7	586052	1599.84	0	8488.32	0	0	8981.12	48611.6	0	130984	0	0	37325.1	9.27329e+06	976182	653872	814619	154738	4.37285e+06	223328	33569.7	286139	698189	38374.7	171917
875.404	0	0	0	0	8685.53	5281.44	0	0	66461.9	431608	15038.3	31490	1512.74	860344	31875.2	6088.42	1968.85	91603.5	129601	688911	14594.3	5112.96	25076.7	43889.7	586052	4595.01	0	0	0	0	0	12210.4	0	45746.8	0	10570.3	37325.1	3.24422e+07	976182	653872	814619	154738	4.37285e+06	223328	13496.5	286139	698189	38374.7	171917
875.405	0	0	8409.56	0	20376.4	11042.6	0	4355.91	66461.9	431608	22567	31490	1512.74	860344	31875.2	6088.42	1968.85	91603.5	129601	688911	14594.3	5112.96	25076.7	43889.7	586052	11048.5	0	0	0	0	0	0	0	45746.8	0	10570.3	37325.1	569156	976182	653872	814619	154738	4.37285e+06	223328	13496.5	286139	698189	38374.7	171917
875.407	0	11417.3	95397.8	0	40612.4	0	0	4355.91	66461.9	93934.2	11281.1	13889.3	1512.74	274011	31497.8	6088.42	0	21010.5	129601	145872	16418.5	0	0	43889.7	220036	0	0	0	0	0	0	57497.6	0	91626.5	0	10570.3	37325.1	479709	267053	653872	514334	98892.8	1.39958e+06	81559.5	0	286139	133681	11697.4	75700.6
890.396	0	0	0	0	0	35676	0	18351.7	2.19133e+06	2.33742e+06	7535.94	367330	130510	3.59153e+06	142526	41614.2	10516.1	424138	132290	2.14433e+06	64733.4	46696.4	118577	1.45325e+06	3.4396e+06	0	0	0	0	0	0	0	6540.99	81221.8	44949.3	0	56656	8.18593e+06	2.62901e+06	172158	209726	487785	4.6059e+06	467288	141171	283998	328140	86707.4	438953
890.395	0	0	0	0	0	35676	0	18351.7	2.19133e+06	2.33742e+06	7535.94	367330	130510	3.59153e+06	142526	120428	16259.5	424138	132290	2.14433e+06	64733.4	46696.4	118577	1.45325e+06	3.4396e+06	0	0	0	0	0	0	0	6540.99	59384.5	44949.3	0	41874.6	3.1548e+06	2.62901e+06	172158	209726	487785	4.6059e+06	467288	141171	283998	328140	86707.4	438953
890.396	0	0	0	0	0	8417.94	0	23277.8	385741	282895	0	39793.2	30433.6	642649	59891.6	101878	16259.5	59368.1	44529.7	407262	64733.4	46696.4	31163.7	188455	525378	0	34971.1	0	0	22968.4	0	0	0	88088	44949.3	0	39876.6	3.65455e+06	255169	92706.2	209726	272027	1.30881e+06	24026.6	198464	181525	213793	45425	72577.3
890.398	0	0	0	0	7920.46	20800.4	0	12810.7	821194	1.57039e+06	73129.8	166796	81599.3	2.6051e+06	288797	183866	35505.4	214433	186989	2.14809e+06	93438.6	53526.1	134374	283527	1.84845e+06	0	34971.1	0	0	22968.4	0	0	0	88088	23325.6	0	0	2.4756e+06	2.47081e+06	1.84259e+06	2.16186e+06	426757	4.33446e+06	532602	35111.4	1.31979e+06	1.75708e+06	146352	789982
890.397	0	0	0	0	8120.56	20800.4	0	12810.7	821194	1.57039e+06	73129.8	166796	81599.3	2.6051e+06	288797	54234.2	35505.4	214433	186989	2.14809e+06	93438.6	53526.1	134374	283527	1.84845e+06	6719.96	0	0	46806.1	22968.4	0	0	0	88088	9011.28	0	0	4.3438e+07	2.47081e+06	1.84259e+06	2.16186e+06	426757	4.33446e+06	532602	0	1.31979e+06	1.75708e+06	146352	789982
930.392	0	0	88234	0	21188.5	625839	0	665231	6.88774e+06	2.04408e+06	643920	318261	347786	7.32068e+06	154358	204831	9754.62	862128	596333	2.65787e+06	41464.5	49383.6	252385	1.31704e+06	5.80895e+06	43826.4	0	0	0	0	0	115667	0	0	2.16819e+06	0	6.87658e+06	3.70033e+07	7.5316e+06	1.43755e+06	2.59624e+06	3.84222e+06	3.71234e+06	3.05861e+06	2.79929e+06	7.91386e+07	8.34354e+07	891304	2.43739e+06
930.392	0	0	88234	0	344455	625839	0	665231	6.88774e+06	2.04408e+06	643920	318261	347786	7.32068e+06	154358	204831	10024.8	862128	596333	2.65787e+06	41464.5	39842.4	252385	1.31704e+06	5.80895e+06	43826.4	0	0	0	0	0	115667	0	239232	2.16819e+06	0	6.87658e+06	3.0284e+06	7.5316e+06	1.43755e+06	2.59624e+06	3.84222e+06	3.71234e+06	3.05861e+06	1.62462e+06	1.222e+07	1.24327e+07	891304	2.43739e+06
975.537	0	0	67720.7	0	22844.9	310831	0	196675	3.13838e+06	4.21638e+06	148379	1.82342e+06	55764.3	4.74945e+06	500758	653153	50264	228012	4.24548e+06	4.59263e+06	564892	78646.2	167179	1.10891e+06	5.1571e+06	11671.8	0	0	2877.52	15262.3	0	5901.6	0	15408.2	17919.5	0	2.26715e+06	2.46894e+07	2.95034e+06	5.21556e+06	1.04577e+07	3.18449e+06	9.66831e+06	3.8663e+06	217085	3.9462e+06	5.3971e+06	1.51084e+06	1.74441e+06
1001.49	0	0	86158.7	0	0	1.02555e+06	0	588638	9.24794e+06	1.39938e+07	546366	5.50013e+06	400635	1.74803e+07	2.25202e+06	1.93156e+06	88846.7	302468	4.00963e+06	9.23077e+06	2.21692e+06	338170	787604	4.4919e+06	1.39031e+07	254642	0	56049.9	0	0	5911.74	151809	0	111228	29186.8	0	1.25686e+07	2.87716e+07	3.37092e+06	7.47159e+06	1.58682e+07	6.49383e+06	2.05568e+07	3.19102e+07	141154	3.71519e+06	6.50837e+06	4.19673e+06	6.14215e+06
1002.49	0	0	36012.1	0	43985.9	307696	0	147456	2.75576e+06	3.79038e+06	123637	1.50437e+06	115112	4.89622e+06	527660	504409	0	82526.2	966636	2.68052e+06	490876	82083.3	195086	1.21167e+06	3.96543e+06	51377	0	8939.36	0	0	0	45369.6	0	52216.8	0	0	3.02839e+06	1.77786e+07	775022	1.93373e+06	4.74955e+06	1.7675e+06	6.20063e+06	7.59102e+06	12485.8	902474	1.81434e+06	1.06411e+06	1.65022e+06
1038.63	0	2165.03	53196.4	16465.1	17330.1	217112	0	130860	4.06582e+06	2.44033e+06	864677	1.54969e+06	1.05005e+06	6.21948e+06	2.92423e+06	1.46196e+06	1.7119e+06	1.5077e+06	1.48224e+06	1.80324e+06	1.54617e+06	1.01183e+06	1.69019e+06	7.94177e+06	2.55231e+06	428840	0	27899	0	22297.4	21910.6	0	8329.7	3063.31	522803	14444.9	402118	5.79274e+07	7.67033e+07	6.14586e+06	4.5227e+07	4.22446e+06	6.91002e+06	4.35704e+06	273778	3.50142e+06	5.572e+06	3.46462e+06	3.35804e+06
1042.51	0	2946.22	0	0	15893.1	88051.8	0	10011	925446	1.86132e+06	189302	139117	103862	3.6521e+06	142049	78554.1	3150.26	799448	244614	2.17267e+06	118118	0	171973	338440	3.89219e+06	29584.5	10430.4	0	0	0	0	0	0	0	7351.44	0	329740	961397	4.08033e+06	401928	778408	621128	1.7361e+06	733446	49217.5	962588	1.54466e+06	324702	433195
1054.63	0	17004	51933.9	10596.1	12153.8	354155	12348.4	0	7.97095e+06	9.48186e+06	424899	1.40515e+06	328738	1.15893e+07	871807	289426	252749	912032	744188	8.83804e+06	550649	376086	373842	1.10945e+06	1.27748e+07	185228	29691.1	10879.1	0	0	0	10525.9	15807.1	0	20218	11780.3	51364.9	564302	2.15124e+06	1.74587e+06	1.87878e+06	905627	3.83727e+07	941474	67546.7	545332	731630	535924	1.23264e+06
1108.56	0	2801.45	0	0	0	0	0	0	311726	1.1608e+06	10329.1	68508	27381	670859	24142.9	8719.08	0	58765.2	124296	573961	0	0	12364.3	135977	639743	2630.28	0	0	0	0	0	0	0	0	0	0	2180.17	589311	212617	90454.6	53643.7	16929.9	579933	49846.7	0	13724.6	99473.6	46030.6	65393.7
1132.59	0	0	0	0	130475	0	17557.9	0	52642.2	92654.7	0	94826.3	30524.8	216463	0	6070.73	9081.09	31535.7	60812.7	153350	0	0	25248.9	93016.1	119180	18006.1	0	0	0	0	0	0	0	15780.8	0	0	0	2.35973e+06	2.69605e+06	197249	296926	75306.6	1.74839e+06	233953	0	41842.6	166282	126408	221066
1132.6	0	0	0	0	0	18743.5	0	0	769364	5.06458e+06	174879	149443	20016.9	3.26087e+06	167381	0	13490.4	99347.5	489766	2.48981e+06	83001.9	0	20362.5	278207	1.04973e+06	12867.8	0	0	0	0	0	0	0	0	0	0	50870.5	5.63056e+07	5.11792e+07	3.1065e+06	4.76885e+06	3.30501e+06	5.06799e+07	3.35144e+06	150120	3.81057e+06	6.39911e+06	847872	662553
1132.6	0	0	0	0	0	6271.43	0	0	425190	609493	77690	168056	25000.2	1.24947e+06	185517	19265.4	24455.1	252957	242369	595687	35060.9	5051.75	51366.2	473227	378851	3616.87	0	0	0	0	0	0	0	0	0	0	0	5.12427e+06	2.81969e+06	836234	989480	1.22652e+06	4.88013e+06	690147	22343.4	411229	1.03829e+06	357520	534825
1133.6	0	0	0	0	26574.2	21805.8	0	0	1.55755e+06	4.03045e+06	103281	323038	10921	1.75113e+06	177163	65043.4	24717.8	410019	353765	1.06936e+06	29591.5	24974.6	81325.2	694534	1.94277e+06	10308.6	0	0	0	0	0	0	0	13350.6	0	0	0	7.65023e+07	3.02223e+07	1.05552e+06	1.29201e+06	898278	4.41683e+07	595668	0	668463	966816	313686	482707
1133.6	0	0	0	0	15793.8	15139	0	0	538796	3.85602e+06	95985.1	70373.3	15496.8	2.48682e+06	153369	22320.8	0	98303.8	323612	1.87629e+06	46997.7	0	8464.41	261330	787156	20116.1	0	0	0	0	0	0	0	7528.02	0	0	30450.6	4.27881e+07	3.80796e+07	2.28601e+06	3.44724e+06	2.45293e+06	4.73447e+07	2.47271e+06	107692	2.79657e+06	4.81898e+06	622969	537713
[truncated: 3,241 more rows]
[truncated: 39 more columns]
